# Supplementary material for: Reversing insecticide resistance with allelic-drive in Drosophila melanogaster
Source: Nat Commun. 2022 Jan 12;13:291. doi: 10.1038/s41467-021-27654-1 (PMC8755802; doi:10.1038/s41467-021-27654-1)
Supplement: Supplementary file 2 — Source Data [file 41467_2021_27654_MOESM2_ESM.xlsx]

## Sheet: Figure 1 and suppFig2
Fig1B: DDT %Survival
	wt								L1014F								I1011M								I1011V
0ppm	100	100	100	100	100	100	100	80	100	100	100	100	100	100	100	100	100	100	100	100	100	100	95	100	100	100	100	100	100	100	100	90
50ppm	35	4.7619	14.2857	0	0	0	0	13.3333	100	100	100	100	100	100	100	100	45	80	85	85	70	40	60	60	0	0	0	0	20	15	10	25
100ppm	25	10.5263	0	25	0	0	0	0	92	88	100	88	100	100	100	100	50	10	25	25	35	80	65	65	37.5	4	0	12	5	25	25	0
200ppm	38.0952	5.55556	20	0	0	0	0	0	100	100	88	96	90	100	95	90	72.2222	19.0476	0	89.4737	35	10	0	30	4	4.16667	16	0	0	0	5	0
Sup.Fig2A: Permethrin %Survival
	w1118												paraL1014F												paraI1011M												paraI1011V
0ppm	100	100	100	100	100	100	100	80	100	100	100	100	100	100	100	100	100	35	95	100	100	100	100	100	100	100	100	100	0	100	100	100	100	100	100	100	100	100	100	100	100	45	0	0	100	100	100	100
10ppm	85	78.2609	80.9524	78.2609	20	60	80	30	100	100	85	75	100	100	100	100	5	100	100	100	100	100	100	95	84.2105	95	90	95	100	85	0	100	95	100	100	95	62.5	81.8182	50	96	60	35	50	0	75	80	75	80
20ppm	0	69.5652	72	100	10	50	0	70	75	60	80	50	100	100	100	96	95	95	65.5172	100	100	100	100	95	75	95	100	60	80	95	14.2857	90	80	80	85	80	77.7778	64	20	62.5	20	0	0	55	10	15	25	35
40ppm	45.8333	40	40	42.8571	0	0	60	80	20	10	15	10	96	68	100	92	95	100	5	90	95	90	90	80	100	100	90	80	20	5	30	80	35	70	75	75	4	73.913	75	33.3333	0	15	15	0	5	0	0	0
Sup.Fig2B: Deltamethrin %Survival
	w1118												paraL1014F												paraI1011M												paraI1011V
0ppm	100	100	100	100	100	100	100	100	100	100	100	100	95	90	95	100	100	100	100	100	100	100	100	100	100	100	100	100	100	100	100	100	100	100	100	100	100	100	100	100	100	100	100	100	100	100	20	10
10ppm	30	100	50	78.9474	0	0	0	0	0	0	0	0	0	10	23.0769	16.6667	0	0	0	0	0	0	0	0	40	66.6667	35	25	0	0	0	0	0	0	0	0	0	4	0	0	0	0	0	0	0	0	0	0
20ppm	100	23.0769	37.5	42.8571	0	0	0	0	0	0	0	0	15	10	0	0	0	0	0	0	0	0	0	0	45	27.7778	40	57.8947	0	0	0	0	0	0	0	0	0	4	0	0	0	0	0	0	0	0	0	0
40ppm	22.2222	22.2222	0	0	0	0	0	0	0	0	0	0	0.0519211	0	0	0	0	0	0	0	0	0	0	0	10.5263	52.6316	30	30	0	0	0	0	0	0	0	0	0	40.9091	16.6667	25	0	0	0	0	0	0	0	0
60ppm	0	0	0	0	0	0	0	0	27.7778	23.8095	16	40	0	5	20	20	0	0	0	0	27.7778	23.8095	16	40	31.5789	60	35	70	0	0	0	0	27.7778	23.8095	16	40	8	0	0	12	0	0	0	0	27.7778	23.8095	16	40
Fig1D: %Hachability				Fig1C: Lifespan						Fig1E: Sleep profile females												Fig1F: Sleep profile males
wt	L1014F	I1011M		Days post eclosion	wt	L1014F	I1011M	I1011V				w1118			I1011M I			L1014F						w1118			I1011M I			L1014F
92.55	91.6667	93.55		1	0	1	1	1		0		4.05	1.3	170	1.25	0.5	85	5.75	1.33333	91		0		20.4167	1.91667	81	5.91667	1.5	89	20.875	1.875	60
96	97.5	92.5926		1	0	1	0	0				7.55	1.5	170	1	0.583333	85	9.75	1.83333	91				25.8333	1.5	81	10.25	2	89	25.25	1.5	60
96.6667	94.4444	93.3333		2	0	1	0	0				10.6	1.5	170	1.66667	0.75	85	13.3333	2	91				27.3333	1.16667	81	14.9167	2	89	27.125	1.125	60
98.3871	98.3333	96		3	0	0	0	0				13.85	1.45	170	3.41667	1.08333	85	17.5833	2	91				27.4167	1.16667	81	21.0833	1.75	89	27.875	1	60
				4	0	1	0	1				16	1.4	170	5.16667	1.16667	85	20.4167	1.91667	91				28.1667	0.833333	81	23.9167	1.25	89	28	1	60
				4	0	1	0	0		3		18.35	1.2	170	8.41667	1.75	85	22.8333	1.5	91		3		28.0833	0.916667	81	26.9167	1	89	28.75	0.5	60
Fig1E: %Survival (Oxidative stress)				5	1	1	1	1				20.3	1.4	170	12.1667	1.75	85	24.4167	1.33333	91				28.5	0.583333	81	28.25	0.916667	89	28.5	0.875	60
w1118	paraL1014F	paraI1011M		5	1	0	0	0				21.7	1.25	170	17.3333	1.91667	85	25.75	1.16667	91				27.9167	0.916667	81	28.5833	0.75	89	28.875	0.5	60
9	56	18.75		6	1	0	0	1				23.8	1.25	170	20.1667	1.83333	85	26.75	1.16667	91				28.5833	0.75	81	28.75	0.583333	89	28.875	0.5	60
0	67	20		6	1							24.9	1.2	170	23.25	1.41667	85	27.25	0.916667	91				28.9167	0.666667	81	29	0.416667	89	29.375	0.375	60
0	76.5	0		6	1							26.3	1.05	170	24.8333	1.16667	85	27	0.916667	91				28.9167	0.75	81	29.0833	0.416667	89	29.125	0.75	60
3.25	76.5	12.4		6	1					6		26.15	1.1	170	25.75	1	85	27.25	0.833333	91		6		28.75	0.666667	81	29.1667	0.333333	89	29	0.5	60
1	86	0		6	1							26.25	1	170	26.1667	1.08333	85	27.6667	0.75	91				28.4167	1	81	29.0833	0.333333	89	28.5	0.875	60
				6	1							25.65	1.1	170	25	1.25	85	26.25	1.16667	91				28.25	0.833333	81	28.8333	0.666667	89	28.125	1	60
Fig1F: %Survival (Temperature stress)				6	1							24.5	1.1	170	23.5833	1.5	85	25.75	1.25	91				28.5833	0.75	81	28.0833	0.833333	89	27.5	1	60
wt	L1014F	I1011M		6	1							23.05	1.2	170	20.5	1.58333	85	23.6667	1.33333	91				27.5833	0.916667	81	26.5833	1	89	26.125	1.125	60
32	16	96		6	1							20.6	1.3	170	15.75	1.91667	85	20.3333	1.66667	91				25.5	1.58333	81	24.5	1.33333	89	23.875	1.375	60
44	8	76		7	0	0	0	0		9		17.4	1.35	170	12.3333	1.75	85	18.75	1.58333	91		9		22.8333	1.66667	81	20.75	2	89	21	1.875	60
40	16	84		8	1	0	0	1				14.1	1.5	170	7.58333	1.5	85	14.5833	1.83333	91				18.6667	1.83333	81	15.8333	2	89	16.375	1.875	60
70	4	92		8	1							10.75	1.85	170	4.25	1.16667	85	11.25	1.66667	91				15.8333	2	81	9.33333	1.66667	89	11.25	1.75	60
				8	1							7.25	1.5	170	1.75	0.75	85	7.41667	1.58333	91				9.25	1.58333	81	4	1.33333	89	5.875	1.375	60
				8	1							3.85	1.1	170	0.583333	0.333333	85	3.91667	0.833333	91				4.08333	1.25	81	1.16667	0.666667	89	3.875	1	60
				9	1	0	0	0				3.2	1	170	0.416667	0.333333	85	2.66667	0.916667	91				3.25	1.25	81	0.666667	0.333333	89	3.5	1	60
				9	1					12		2.4	0.95	170	0.5	0.166667	85	2.66667	1	91		12		3.41667	1	81	0.5	0.333333	89	5.75	1.375	60
				9	1							7.2	1.25	170	6.83333	1.58333	85	5.83333	1.25	91				7.83333	1.66667	81	4.91667	1.33333	89	9.5	2	60
				10	0	0	0	0				15	1.75	170	16.0833	2.16667	85	13.25	2	91				20	2.08333	81	19.25	1.91667	89	17.75	2	60
				11	1	0	0	0				19.15	1.8	170	22.9167	1.58333	85	19.0833	2	91				23.4167	1.33333	81	25.8333	1.41667	89	22.625	1.75	60
				12	1	0	1	0				21.2	1.75	170	25.5	1.25	85	21.4167	1.83333	91				24.4167	1.5	81	26.8333	1.25	89	23.875	1.5	60
				12	1		1					23	1.65	170	26.5833	1.33333	85	23.5833	1.66667	91				24.9167	1.5	81	27.3333	1.08333	89	24.875	1.125	60
				12	0		1			15		23.55	1.5	170	27.4167	1.08333	85	24.75	1.58333	91		15		25.3333	1.33333	81	27.75	1	89	25.875	1	60
				12	0		1					24.85	1.55	170	27.5833	1.08333	85	25.4167	1.25	91				25.75	1.41667	81	27.6667	1	89	26.125	1.125	60
				13	1	1	1	1				24.85	1.45	170	27.4167	1.08333	85	25.9167	1.16667	91				26.3333	1.25	81	28	1	89	26.125	1.125	60
				13	1	1	1					25.45	1.4	170	27.6667	1	85	25.6667	1.16667	91				26.9167	1.16667	81	28.25	0.916667	89	26.875	1	60
				13	0	1	1					25.55	1.5	170	27.0833	1.16667	85	27.0833	1	91				26.25	1.33333	81	27.9167	0.916667	89	27.25	1	60
				13		1	1					25.5	1.3	170	27.1667	1.08333	85	27	1.08333	91				27.0833	1.08333	81	27.75	1	89	27.5	0.75	60
				13		1	1			18		26.3	1.2	170	27	1.25	85	27.1667	1	91		18		27.25	1.25	81	27.6667	0.916667	89	28.125	0.875	60
				13		1	1					26.95	1.25	170	26.6667	1.25	85	27.6667	1	91				27.75	1.08333	81	27.8333	0.833333	89	28.375	0.5	60
				13		1	1					27.1	1.15	170	26.5833	1.08333	85	28	0.833333	91				28.4167	0.75	81	27.4167	0.916667	89	28.625	0.625	60
				13		1	1					27.65	0.95	170	26.5	1.25	85	27.9167	0.916667	91				29.25	0.5	81	26.5833	1	89	28.625	0.875	60
				13		1	1					28	1	170	26.9167	1	85	28.3333	0.75	91				28.9167	0.416667	81	26.5833	1.16667	89	28.5	0.75	60
				13		1	1					27.9	0.9	170	26.8333	1.16667	85	28.1667	0.916667	91				29.25	0.333333	81	26.3333	1.16667	89	28.75	0.75	60
				13		1	1			21		27.6	1.05	170	25.75	1.41667	85	27.75	0.916667	91		21		28.5833	0.75	81	25.25	1.25	89	28	0.875	60
				13		1	1					25.9	1.25	170	24.1667	1.41667	85	26.3333	1	91				27.25	1.16667	81	22.5833	1.75	89	26.375	1	60
				13		1	1					24.75	1.3	170	22.5	1.75	85	24.8333	1.33333	91				25.75	1.5	81	19.8333	1.83333	89	25.125	1.125	60
				13		1	1					23.7	1.8	170	20.5	2	85	22.75	1.58333	91				24.0833	1.41667	81	17	2	89	21.625	1.75	60
				13		1	1					21.65	1.65	170	18	2.08333	85	20.5	1.91667	91				22.6667	1.5	81	15.4167	2	89	22.625	1.625	60
				13		0	1					19.5	1.6	170	16.4167	2.33333	85	18.0833	2	91				22.1667	1.33333	81	14.75	2	89	22.75	1.375	60
				14	1	0	1	0		24		14.75	1.6	170	12.8333	2.08333	85	15.0833	1.83333	91		24		21.75	1.33333	81	12.1667	1.75	89	22.875	1.375	60
				14	0	0	1	0
				15	1	0	0	0
				16	1	0	0	0
				17	1	0	0	0
				18	1	0	0	0
				19	1	1	0	1
				19	0	1		1
				19		1		1
				19		1		1
				19		1		1
				19		1		1
				19		0		1
				19				1
				19				1
				19				1
				19				1
				19				1
				19				1
				19				1
				19				1
				19				1
				19				1
				19				1
				19				1
				19				1
				19				1
				19				1
				20	1	0	1	1
				20	0		1	1
				20			1	1
				20			1	1
				20			1	1
				20			0	1
				21	1	1	1	1
				21	1	1	1	1
				21		1	1	1
				21		1	1	1
				21		1	1	1
				21		1	1	1
				21		1	1	1
				21		1	1	1
				21		1	1	1
				21		1	0	0
				21		1	0	0
				21		1	0	0
				21		1	0	0
				21		1	0	0
				22	0	1	1	1
				22		1	1	1
				22		1	1	1
				22		1	0	1
				22		1		1
				22		1		1
				22		1		1
				22		1		1
				22		1		1
				22		1		1
				22		1		1
				22		1		1
				22		1		1
				22		1		1
				22		1		1
				22		1		1
				22		1		1
				23	0	0	0	0
				24	0	1	0	0
				25	1	1	0	0
				25	1	0	0
				25	1	0	0
				26	1	1	0	0
				26	1	1
				26	0	1
				27	1	1	1	0
				27	0	1
				27	0	1
				27	0	1
				27	0	1
				28	1	0	0	0
				28	1
				29	1	0	0	0
				30	1	0	0	0
				30	1
				31	1	0	1	1
				31	1		1	1
				31	0		1	1
				31			1	1
				31			1	1
				31			1	1
				31			1	0
				32	0	1	1	1
				32		1	1	1
				32		1	1	1
				32		1	1	1
				32		1	1	1
				32		1	1	1
				32		1	1	1
				32		1	1	1
				32		1	1	1
				32		1	1	1
				32		1	1	1
				32		1	1	1
				32		1	1	1
				32		0	1	1
				32			1	1
				32			1	1
				32			1	1
				32			1	1
				32			0	1
				32				1
				32				1
				32				1
				32				1
				32				1
				32				1
				32				1
				32				1
				32				1
				33	1	1	1	1
				33	0	1	1	1
				33		1	1	1
				33		1	1	1
				33		1	1	1
				33		1	1	1
				33		1	1	1
				33		1	1	1
				33		1	1	1
				33		1	1	1
				33		1	1	1
				33		1	1
				33		1	1
				33		1	1
				33		1	1
				33		1	1
				33		1	1
				33		1	1
				33		1	1
				33		1	1
				33		1	1
				33		1	1
				33		1	1
				33		1	1
				33		1	1
				33		1	1
				33		1	1
				33		1	1
				33		1	1
				33		0	1
				34	0	0	0	0
				35	0	1	1	1
				35	0	1	1	1
				35	0	0	1	1
				35	0	0	1	0
				36	0	0	0	0
				37	0	0	0	0
				38	1	1	1	1
				38	1	1	1	1
				38	1	1	1	1
				38	0	1	1	1
				38		1	1	1
				38			1	1
				38			1	1
				38			1	1
				38			1	1
				38			1	1
				38			1	1
				38			1	1
				38			1	1
				38			1	1
				38			1	1
				38			1	1
				38			1	1
				38			1	1
				38			1	0
				38			1
				38			1
				38			1
				38			1
				38			1
				38			1
				38			1
				39	1	1	1	1
				39	1	0	1	1
				39	0	0	1	1
				39			1	1
				39			1	1
				39			0	1
				39				1
				39				1
				39				1
				39				1
				39				1
				39				1
				39				1
				39				1
				39				1
				39				1
				39				1
				39				1
				39				1
				39				1
				39				1
				39				1
				39				1
				40	1	0	0	0
				40	1
				40	1
				40	1
				40	1
				40	1
				40	1
				40	1
				40	1
				40	1
				40	1
				40	1
				41	1	1	1	0
				41	1	1	0	0
				41	1	1	0	0
				41	1	1	0	0
				42	0	0	1	1
				43	0	0	0	0
				44	0	0	0	0
				45	0	0	0	0
				46	1	1	1	1
				46	1	1	1	1
				46	1	1	1	1
				46	1	1	0	1
				46	1	1		1
				46	1	1		1
				46	0	1		1
				46	0	1
				47	0	1
				47	0	1
				47	0	1
				48	1	0
				48	1
				48	1
				48	1
				48	1
				48	1
				48	1
				48	1
				48	1
				48	1
				48	1
				48	1
				48	1
				48	1
				49	1
				50	0	1	1
				51	0	1	1
				52	1	0
				52	1	0
				52	1	0
				52	1
				52	1
				52	1
				52	1
				52	1
				52	1
				52	1
				52	1
				52	1
				52	1
				53	1	1
				53	1	0
				53	1	0
				53	1
				53	1
				53	1
				53	1
				53	1
				53	1
				53	1
				53	1
				53	1
				53	1
				53	1
				53	1
				53	1
				53	1
				54	1
				54	1
				54	1
				54	1
				55	0
				56	1	1
				56	1	1
				56	1
				56	1
				56	1
				56	1
				56	1
				56	1
				57	1
				57	1
				58	0
				59	1
				59	1
				59	1
				59	1
				59	1
				60	1
				60	1
				60	1
				60	1
				61	1
				61	1
				61	1
				61	1
				62	1
				62	1
				63	0
				64	1
				64	1
				64	1
				64	1
				65	0
				65	1
				65	1
				65	1
				65	1
				65	1
				65	1
				65	1
				65	1
				65	1
				65	1
				65	1
				65	1
				65	1
				65	1
				66	1
				66	1
				67	0
				68	1
				69	1
				69	1
				69	1
				70	1
				70	1
				71	0
				72	0
				73	1
				73	1
				73	1
				74	1
				74	1
				n	178	138	139	157

## Sheet: Sup,Fig3
Females																													Males
daytime_latency	daytime_first_bout_length	daytime_latency_to_longest_bout	daytime_longest_bout_length	daytime_mean_bout_length	nighttime_latency	nighttime_first_bout_length	nighttime_latency_to_longest_bout	nighttime_longest_bout_length	nighttime_mean_bout_length	Total_bouts	mean_bout_length	n_bouts_light	n_bouts_dark	mean_bout_length_light	mean_bout_length_dark	daytime_sleep	nighttime_sleep	total_sleep	start_datetime	stop_datetime	region_id	genotype	light	age	sex	mated	replicate		daytime_latency	daytime_first_bout_length	daytime_latency_to_longest_bout	daytime_longest_bout_length	daytime_mean_bout_length	nighttime_latency	nighttime_first_bout_length	nighttime_latency_to_longest_bout	nighttime_longest_bout_length	nighttime_mean_bout_length	Total_bouts	mean_bout_length	n_bouts_light	n_bouts_dark	mean_bout_length_light	mean_bout_length_dark	daytime_sleep	nighttime_sleep	total_sleep	start_datetime	stop_datetime
87.6667	6.33333	299.667	179.333	28.6041	70.3333	11.3333	193	141.333	25.7096	30.9787	25.945	13.9574	17.0213	27.3171	24.82	373.161	413.716	786.877	2020-11-27 07:00:00	2020-11-30 07:00:00	1	I1011M	wl+uv	5	f	y	1		95.6667	5	407.333	150.667	26.7467	41.3333	7.66667	178.667	307	32.9074	34.0532	29.0221	19.2801	14.7731	21.2078	39.2203	408.676	578.5	987.176	2021-01-13 07:00:00	2021-01-17 07:00:00
158	6.66667	256.333	253	35.5167	16.6667	248.667	170.333	447.667	178.603	17.0052	62.62	10.8833	6.12187	35.4688	110.889	378.333	688.576	1066.91	2020-11-27 07:00:00	2020-11-30 07:00:00	2	I1011M	wl+uv	5	f	y	1		99.6667	7.66667	286	306.333	71.8485	28.3333	370	110.667	392	92.119	13.7811	81.1636	7.2664	6.5147	64.8621	99.3462	470.577	645.75	1116.33	2021-01-13 07:00:00	2021-01-17 07:00:00
219.667	6	354.667	113.333	22.1556	18.6667	63	129	232	46.5194	28.4585	33.0235	14.0618	14.3966	19.9524	45.7907	279.204	656.274	935.478	2020-11-27 07:00:00	2020-11-30 07:00:00	3	I1011M	wl+uv	5	f	y	1		113	5	291.333	239.333	44.4319	24.6667	59.6667	436.667	105.667	30.1925	34.1601	29.1838	10.2983	23.8619	41.0976	24.0421	421.543	571	992.543	2021-01-13 07:00:00	2021-01-17 07:00:00
103.333	7.33333	227	225.333	38.4962	166	6.33333	346.333	40.6667	11.4775	33.6056	20.05	13.1062	20.4994	33.3333	11.5574	433.133	235.218	668.351	2020-11-27 07:00:00	2020-11-30 07:00:00	4	I1011M	wl+uv	5	f	y	1		89.6667	6	260.667	136.333	24.1671	36	86	180.667	110.667	30.7913	29.4958	28.5385	15.6303	13.8655	24.9516	32.5818	386.403	448.623	835.026	2021-01-13 07:00:00	2021-01-17 07:00:00
159	5.66667	283	236.667	35.3412	104.667	20	152.667	264.667	124.833	20.4941	47.7736	15.4672	5.02685	33.525	91.6154	447	545.496	992.496	2020-11-27 07:00:00	2020-11-30 07:00:00	5	I1011M	wl+uv	5	f	y	1		71	8.33333	227.333	464	106.811	56.3333	10.6667	141.667	222	45.0924	20.2283	55.875	6.06848	14.1598	99.2083	37.3036	594.913	522.25	1117.16	2021-01-13 07:00:00	2021-01-17 07:00:00
32.6667	10.3333	293	141.667	26.7671	66.6667	7.33333	340	70.3333	15.1094	51.021	17.3421	20.1399	30.8811	22.9333	13.6957	458.667	419.722	878.389	2020-11-27 07:00:00	2020-11-30 07:00:00	6	I1011M	wl+uv	5	f	y	1		110	6	379	148.667	30.5906	38	8	191.667	85.6667	21.8542	29.0416	27.5664	11.8222	17.2193	34.1739	23.0299	393.273	385.75	779.023	2021-01-13 07:00:00	2021-01-17 07:00:00
85.3333	6.66667	216	232	56.1515	61.3333	8.33333	280.667	122	22.6625	30.4744	29.7692	8.70698	21.7674	50.1154	21.6308	434.333	468.434	902.767	2020-11-27 07:00:00	2020-11-30 07:00:00	7	I1011M	wl+uv	5	f	y	1		95.6667	13.6667	166.333	395.667	78.7911	51.6667	171	155	222.667	66.1288	17.8679	60.3944	7.54981	10.3181	65.6333	56.561	491.842	579.75	1071.59	2021-01-13 07:00:00	2021-01-17 07:00:00
152.667	6.66667	316	139.333	24.5896	50.6667	172	106	527.667	99.7556	23.7216	43.4366	16.7053	7.01624	23.44	91.0476	390.486	637.257	1027.74	2020-11-27 07:00:00	2020-11-30 07:00:00	8	I1011M	wl+uv	5	f	y	1		139.333	8.33333	305.667	138	32.0513	16	143.333	24	195	31.7216	25.0915	30.93	9.78568	15.3058	32.2564	30.082	314.828	459.228	774.056	2021-01-13 07:00:00	2021-01-17 07:00:00
96.3333	6.33333	207.333	265.333	35.6793	102.333	10.6667	474.333	58.6667	14.5049	37.3936	20.2685	11.4258	25.9678	35.4849	13.5733	390.153	338.981	729.133	2020-11-27 07:00:00	2020-11-30 07:00:00	9	I1011M	wl+uv	5	f	y	1		133	13	213.667	375	110.889	27.3333	147.667	186.667	369.333	71.3298	12.3077	83.4898	4.27002	8.03768	102.353	73.4688	435.454	587.75	1023.2	2021-01-13 07:00:00	2021-01-17 07:00:00
148.667	6.33333	252	365	67.1482	45	62	213.333	380	127.174	13.3587	86.2308	7.87821	5.4805	62.3043	120.625	477.667	643.561	1121.23	2020-11-27 07:00:00	2020-11-30 07:00:00	10	I1011M	wl+uv	5	f	y	1		34	5.33333	380.667	183.333	46.5382	52	155.333	196	170.667	39.8591	24.7974	39.6162	12.2734	12.5239	40.551	38.7	497.095	483.75	980.845	2021-01-13 07:00:00	2021-01-17 07:00:00
180.333	7.33333	442.333	53.3333	14.2196	36	5.66667	114	371.667	65.206	31.1877	29.6344	20.1211	11.0666	14.1	57.8788	281.87	636.589	918.459	2020-11-27 07:00:00	2020-11-30 07:00:00	11	I1011M	wl+uv	5	f	y	1		77	7.66667	258.333	315.667	51.5761	73	10	165	174	37.6706	21.6997	38.3605	11.6068	10.0929	38.8261	37.825	446.81	378.25	825.06	2021-01-13 07:00:00	2021-01-17 07:00:00
70.6667	6.66667	343	146.333	28.1865	56.6667	5.66667	348.667	88	29.1822	35.1628	27.3714	15.0698	20.093	27.6222	27.1833	415.474	542.169	957.643	2020-11-27 07:00:00	2020-11-30 07:00:00	12	I1011M	wl+uv	5	f	y	1		67	20.6667	373.333	85.3333	24.2899	23	82.6667	25.6667	135.667	34.0732	28.1694	28.9817	16.023	12.1464	26.3387	32.4681	408.676	381.633	790.308	2021-01-13 07:00:00	2021-01-17 07:00:00
176.333	9	369.667	170.333	44.6923	45.6667	193.333	106.333	327.333	42.9564	21.039	40.4127	9.0167	12.0223	39.9259	40.7778	359.167	489.12	848.287	2020-11-27 07:00:00	2020-11-30 07:00:00	13	I1011M	wl+uv	5	f	y	1		104.333	13	192.333	381.333	65.5683	50.6667	11	67.6667	495	95.0111	15.0575	72.85	8.03067	7.02684	59.6562	87.9286	477.582	615.5	1093.08	2021-01-13 07:00:00	2021-01-17 07:00:00
14	9	294.667	52.3333	17.3073	18.3333	120.667	100	319	61.7652	41.919	27.968	30.1817	11.7373	17.1111	55.8857	500	665.591	1165.59	2020-11-27 07:00:00	2020-11-30 07:00:00	14	I1011M	wl+uv	5	f	y	1		79.6667	30.3333	179	447.667	145.282	23	345	160.667	456.667	102.427	15.0156	79.9333	5.50574	9.50991	99.2273	68.7632	546.129	653.25	1199.38	2021-01-13 07:00:00	2021-01-17 07:00:00
145	6.66667	343.333	157.667	19.1354	32.3333	217	134.667	338	64.0971	32.4762	32.2474	21.0928	11.3834	18.4444	57.8235	387.154	655.273	1042.43	2020-11-27 07:00:00	2020-11-30 07:00:00	15	I1011M	wl+uv	5	f	y	1		85.3333	6.33333	302.667	297	64.8081	33	235.333	227.667	336.333	53.1106	20.9868	54.2892	10.8727	10.1141	48.6279	60.375	524.114	602.75	1126.86	2021-01-13 07:00:00	2021-01-17 07:00:00
68.6667	7	266	258	53.0456	140.667	5.33333	438	95.6667	13.8331	30.1081	25.1954	9.34391	20.7642	51.037	13.5667	459.121	271.251	730.372	2020-11-27 07:00:00	2020-11-30 07:00:00	16	I1011M	wl+uv	5	f	y	1		94	11	153	544.667	122.389	57.6667	460.333	57.6667	460.333	79.9167	14.0341	84.1964	6.26523	7.76888	94.96	75.5161	593.912	585.25	1179.16	2021-01-13 07:00:00	2021-01-17 07:00:00
22.6667	6.33333	191	357	55.3803	158	5	468.333	22.6667	8.23594	34.0769	20.8713	10.4592	23.6176	48.2258	8.75714	498.103	204.523	702.625	2020-11-27 07:00:00	2020-11-30 07:00:00	17	I1011M	wl+uv	5	f	y	1		51.6667	5	318	217.333	35.6086	63	8.33333	125.333	83.6667	18.0635	35.5174	23.3623	15.185	20.3324	31.2881	17.443	461.821	344.5	806.321	2021-01-13 07:00:00	2021-01-17 07:00:00
167	11.6667	311.667	178	29.87	53.6667	396.667	53.6667	396.667	168.179	19.2467	55.4727	13.2977	5.94897	29.5526	113.412	374.667	650.399	1025.07	2020-11-27 07:00:00	2020-11-30 07:00:00	18	I1011M	wl+uv	5	f	y	1		69	12	286.333	164.333	26.4063	67	44.3333	183.667	110.333	23.7633	35.3612	23.9343	18.3259	17.0353	25.7746	21.9545	457.818	362.25	820.068	2021-01-13 07:00:00	2021-01-17 07:00:00
35.6667	16.3333	125.333	517	105.589	23.6667	103	46.6667	453	169.748	11.4046	109.618	5.70231	5.70231	104.471	114.765	594.333	651.253	1245.59	2020-11-27 07:00:00	2020-11-30 07:00:00	19	I1011M	wl+uv	5	f	y	1		122	8.66667	303	258.667	36.6382	27	164.667	134	293	48.3556	25.0653	40.17	12.0313	13.0339	34.7917	45.1346	417.79	586.75	1004.54	2021-01-13 07:00:00	2021-01-17 07:00:00
81.3333	8	311.333	182.333	24.3258	16	31.5	252.5	274.5	85.4583	30.6812	36.0658	23.4146	7.26661	23.7069	75.8889	458.667	675.464	1134.13	2020-11-27 07:00:00	2020-11-30 07:00:00	20	I1011M	wl+uv	5	f	y	1		63.3333	8.66667	235.667	322.667	66.35	26.6667	204.667	128	478	98.375	18.7957	61.6667	12.0292	6.76645	42.4583	95.8148	509.854	646.75	1156.6	2021-01-13 07:00:00	2021-01-17 07:00:00
35	12	357	164.667	25.037	219.333	6	410.667	46	12.382	44.2149	17.3788	19.0928	25.1221	24.7719	11.76	470.449	293.939	764.388	2020-11-27 07:00:00	2020-11-30 07:00:00	21	I1011M	wl+uv	5	f	y	1		104	6	254.667	352.667	92.2056	50.6667	208	103	555.667	166.15	9.92902	113.735	6.42466	3.50436	88.8636	159.333	489.26	622.632	1111.89	2021-01-13 07:00:00	2021-01-17 07:00:00
132.667	6.66667	402	68.3333	20.6048	28.5	227.5	117	406.5	241.2	26.5974	39.3438	23.6883	2.90909	20.2281	195	384.333	669.482	1053.82	2020-11-27 07:00:00	2020-11-30 07:00:00	22	I1011M	wl+uv	5	f	y	1		75.3333	9.33333	304.667	277.333	63.3154	23.3333	54.6667	147.333	339.333	45.4048	21.8753	51.931	9.3033	12.572	54.4595	50.06	504.1	625.75	1129.85	2021-01-13 07:00:00	2021-01-17 07:00:00
114.333	6.66667	339.667	165.333	28.0703	12.6667	27.6667	97.3333	251.333	54.6264	29.0875	37.6437	16.3826	12.7049	26.1225	52.5	427.136	664.282	1091.42	2020-11-27 07:00:00	2020-11-30 07:00:00	23	I1011M	wl+uv	5	f	y	1		32	8	251.333	74.3333	16.0618	50.3333	46.6667	83.3333	98.3333	23.8434	41.8008	18.3174	25.2807	16.5201	15.5149	22.6061	392.022	373	765.022	2021-01-13 07:00:00	2021-01-17 07:00:00
29.3333	7.66667	192.333	369.333	55.6568	150	6.33333	350.333	197.667	21.7639	26.8594	32.7875	9.73653	17.1229	54.4828	20.451	526.423	347.655	874.078	2020-11-27 07:00:00	2020-11-30 07:00:00	24	I1011M	wl+uv	5	f	y	1		103.333	6	214	173.667	33.6589	22.6667	274.333	26	429.667	59.0437	27.0752	41.0463	16.2953	10.7799	29.0769	59.1395	472.828	635.75	1108.58	2021-01-13 07:00:00	2021-01-17 07:00:00
148.667	9	291.333	171.667	28.3419	28.3333	323.333	74.6667	460.667	185.492	18.8367	57.2321	13.7912	5.04555	28.2439	136.467	386.155	681.965	1068.12	2020-11-27 07:00:00	2020-11-30 07:00:00	25	I1011M	wl+uv	5	f	y	1		66.3333	6	277	163.333	27.5984	62.6667	43.3333	112.333	146.667	32.7786	32.429	26.5714	16.7292	15.6997	26.9846	26.1311	438.805	398.5	837.305	2021-01-13 07:00:00	2021-01-17 07:00:00
143	7.66667	239.667	292.333	35.7367	53.3333	218.667	104	452.333	166.656	17.3167	61.4706	11.884	5.43268	33.8571	121.875	395.15	649.601	1044.75	2020-11-27 07:00:00	2020-11-30 07:00:00	26	I1011M	wl+uv	5	f	y	1		42.3333	19	288.333	161.667	36.4811	54	140	66.6667	162.333	26.586	31.0701	30.3226	12.0271	19.043	39.1667	24.7368	470.49	470	940.49	2021-01-13 07:00:00	2021-01-17 07:00:00
158.333	20.3333	360.333	261	55.318	107.5	313	194.5	525.5	340.125	14.3263	74.4286	10.6424	3.68391	54.0385	133.333	468.333	565.815	1034.15	2020-11-27 07:00:00	2020-11-30 07:00:00	27	I1011M	wl+uv	5	f	y	1		98.6667	12.6667	226.667	373.667	95.8556	22	468.333	22	468.333	99.8593	13.0818	86.9423	6.54088	6.54088	77.8846	96	506.778	624.217	1130.99	2021-01-13 07:00:00	2021-01-17 07:00:00
73.3333	8	375	76	17.2992	40.6667	36.6667	286.667	85.6667	17.1323	49.8282	16.1879	19.0618	30.7664	15	16.9239	284.868	519.147	804.015	2020-11-27 07:00:00	2020-11-30 07:00:00	28	I1011M	wl+uv	5	f	y	1		74.3333	6.66667	246.333	306	52.0952	28.6667	390.333	39	571	144.833	16.8583	70.4627	12.5808	4.27748	42.06	154	525.365	654.5	1179.86	2021-01-13 07:00:00	2021-01-17 07:00:00
46.3333	8.33333	248	349	64.0038	53	9.33333	250	124.667	29.3039	25.8161	40.9351	9.05239	16.7637	62.5185	29.28	562.406	487.785	1050.19	2020-11-27 07:00:00	2020-11-30 07:00:00	29	I1011M	wl+uv	5	f	y	1		91	11.3333	232.667	206.333	41.3263	40.6667	130.333	276	196	43.5393	25.0633	43.2222	12.6582	12.4051	39.12	47.4082	489.34	580.75	1070.09	2021-01-13 07:00:00	2021-01-17 07:00:00
149.333	8.66667	405.333	113	22.8841	96	187.333	209.667	278.667	162.917	24.5654	37.0952	21.8359	2.72949	19.375	178.857	361.667	573.342	935.008	2020-11-27 07:00:00	2020-11-30 07:00:00	30	I1011M	wl+uv	5	f	y	1		105.333	13	288.333	51.3333	16.4903	28	63.6667	218.333	126.667	21.7035	37.8073	17.3986	17.3709	20.4364	15.25	19.225	259.43	384.5	643.93	2021-01-13 07:00:00	2021-01-17 07:00:00
79	6	330.667	101.333	19.7185	15	479.333	161.667	494	230.778	27.0342	42.519	23.27	3.76426	19.0441	187.636	431.467	687.97	1119.44	2020-11-27 07:00:00	2020-11-30 07:00:00	31	I1011M	wl+uv	5	f	y	1		33.3333	23	123	323	51.3266	68.3333	24	152.333	77.6667	19.1076	30.5371	26.7459	11.514	19.0231	40.587	18.3684	467.074	349	816.074	2021-01-13 07:00:00	2021-01-17 07:00:00
127.667	5	271.333	151	29.9619	15	40.6667	113.333	306.667	95.1667	18.2731	52.1522	13.5062	4.7669	29.2353	117.083	331.667	685.807	1017.47	2020-11-27 07:00:00	2020-11-30 07:00:00	32	I1011M	wl+uv	5	f	y	1		46	7.66667	152	481.333	78.6389	23.6667	346	41	492.667	88.5337	14.3071	82.9298	7.53007	6.77706	75	91.7407	562.14	619.25	1181.39	2021-01-13 07:00:00	2021-01-17 07:00:00
95	11	269	137	27.009	58.6667	6.33333	245.667	153.333	41.6979	28.5514	31.0235	15.1155	13.436	25.5556	37.175	383.156	495.459	878.615	2020-11-27 07:00:00	2020-11-30 07:00:00	1	L1014F	wl+uv	5	f	y	1		14.3333	8.66667	140	340.667	55.314	24	406	141.333	414.333	71.919	22.5941	55.0111	12.3013	10.2929	47.1633	64.3902	578.902	659.25	1238.15	2021-01-13 07:00:00	2021-01-17 07:00:00
15.3333	9.33333	271.667	122.667	25.1938	33	20.3333	384	232.333	81.6812	23.8155	43.8028	15.7652	8.05031	25.0425	80.5417	391.152	645.264	1036.42	2020-11-27 07:00:00	2020-11-30 07:00:00	2	L1014F	wl+uv	5	f	y	1		51	12.6667	262.333	260.333	33.4603	98.6667	320.333	114.333	390.667	121.167	21.1321	55.6429	15.5975	5.53459	36.629	109.227	568.145	600.75	1168.89	2021-01-13 07:00:00	2021-01-17 07:00:00
62	16.3333	244	98.3333	22.9512	13.6667	177.667	65	251.667	106.325	24.1172	43.6944	16.7481	7.36916	22.22	92.5	380.157	668.285	1048.44	2020-11-27 07:00:00	2020-11-30 07:00:00	3	L1014F	wl+uv	5	f	y	1		31	6.66667	222	169	37.237	32.3333	421.333	45.3333	575.667	206.111	18.6131	66.6757	14.8402	3.77293	38.3559	178.067	566.143	667.75	1233.89	2021-01-13 07:00:00	2021-01-17 07:00:00
29	16.3333	504.333	382.667	47.7867	85.5	63	300.5	261	58.3409	26.3353	49.1538	19.245	7.09027	45.7719	58.3333	592	697.277	1289.28	2020-11-27 07:00:00	2020-11-30 07:00:00	4	L1014F	wl+uv	5	f	y	1		55	17	354.667	207	41.3564	29.3333	618.333	29.3333	618.333	149.694	18.2735	67.2113	13.6408	4.63271	39.0566	150.111	517.86	675.5	1193.36	2021-01-13 07:00:00	2021-01-17 07:00:00
53.3333	18.3333	163	161	40.9829	30.6667	331	211	438	215.167	17.2815	71.087	13.149	4.13253	38.7143	174.091	451.458	638.258	1089.72	2020-11-27 07:00:00	2020-11-30 07:00:00	5	L1014F	wl+uv	5	f	y	1		49.3333	5.66667	217	219.333	39.0265	48.6667	296.333	52.3333	435.667	98.125	20.5428	55.9268	14.5303	6.01253	34.5517	107.583	501.348	645.5	1146.85	2021-01-13 07:00:00	2021-01-17 07:00:00
30	34	385.333	161.333	39.8777	27.3333	163.667	308.333	187.333	74.3939	29.8602	39.4157	20.466	9.39422	26.1967	68.2143	532	638.478	1170.48	2020-11-27 07:00:00	2020-11-30 07:00:00	6	L1014F	wl+uv	5	f	y	1		25.3333	9.66667	242	149.333	31.8819	47.6667	16.3333	217.333	186.333	40.6139	28.3694	36.7143	14.1847	14.1847	32.6429	40.7857	457.568	570.75	1028.32	2021-01-13 07:00:00	2021-01-17 07:00:00
60.3333	9.33333	269.667	196.333	33.6661	44.3333	205.333	102.667	466.333	132.452	19.322	56.0175	14.2373	5.08475	31.8333	123.733	445.46	618.573	1064.03	2020-11-27 07:00:00	2020-11-30 07:00:00	7	L1014F	wl+uv	5	f	y	1		38.6667	39	125.333	401.667	76.4259	21	115.667	144	129	41.6758	24.1057	46.5789	9.1348	14.9709	57.0556	40.1864	518.04	595.574	1113.61	2021-01-13 07:00:00	2021-01-17 07:00:00
88	6	350.333	40.6667	13.9153	61	438	136.333	493.667	230.708	26.8719	34.5375	22.8411	4.03079	13.7353	152.417	311.856	608.897	920.753	2020-11-27 07:00:00	2020-11-30 07:00:00	8	L1014F	wl+uv	5	f	y	1		10	7	271	419.5	143.333	145	5.66667	465.333	467	91.2697	14.3055	88.8679	5.39831	8.90722	98.6	82.9697	665.944	530.867	1196.81	2021-01-13 07:00:00	2021-01-17 07:00:00
69	9	221.667	312.667	50.1212	30.3333	337	92.3333	448.333	157.333	14.7692	75.6364	10.4056	4.36364	47.4516	142.846	490.106	618.906	1109.01	2020-11-27 07:00:00	2020-11-30 07:00:00	9	L1014F	wl+uv	5	f	y	1		29.6667	26.6667	235.667	148	43.129	26.3333	36.3333	331	146	40.0145	25.6282	41.3069	10.4035	15.2247	45.1707	38.6667	476.246	573.422	1049.67	2021-01-13 07:00:00	2021-01-17 07:00:00
91.3333	9.66667	244.667	132	34.4885	93	9.33333	321.667	252.333	81.25	19.1443	51.0545	11.8347	7.30964	32.9706	80.3333	373.494	562.187	935.681	2020-11-27 07:00:00	2020-11-30 07:00:00	10	L1014F	wl+uv	5	f	y	1		25	15.3333	320.333	241.667	61.5476	75.6667	64	172.333	239	49.2776	21.1063	51.7381	10.3019	10.8044	56.3415	47.3488	578.402	507.75	1086.15	2021-01-13 07:00:00	2021-01-17 07:00:00
44.3333	18	313.667	125.333	42.0398	17.6667	478	71.3333	489.333	163.964	17.4139	59.9231	9.04186	8.37209	41.963	79.32	377.492	660.945	1038.44	2020-11-27 07:00:00	2020-11-30 07:00:00	11	L1014F	wl+uv	5	f	y	1		23	22	122.333	441	112.899	211.667	6	402.333	148	33.0377	22.5587	42.8889	6.26632	16.2924	93.36	23.4769	595.914	369.5	965.414	2021-01-13 07:00:00	2021-01-17 07:00:00
42.3333	9.33333	156.667	246	78.6984	18.3333	7	230.667	249.333	49	21.8589	49.8462	6.38954	15.4694	78.1579	38.1522	495	589.794	1084.79	2020-11-27 07:00:00	2020-11-30 07:00:00	12	L1014F	wl+uv	5	f	y	1		16	19	96	209.667	46.7418	31.3333	15.6667	343.667	137.333	28.7861	32.4507	34	11.9155	20.5352	46.9149	26.5062	555.386	533	1088.39	2021-01-13 07:00:00	2021-01-17 07:00:00
50	6	247.667	242.333	32.6706	92.6667	6.66667	194.667	180.333	34.114	28.9076	33.1744	13.4454	15.4622	32.275	33.9565	430.134	520.482	950.616	2020-11-27 07:00:00	2020-11-30 07:00:00	13	L1014F	wl+uv	5	f	y	1		16	5	207	218	34.0993	15	8.33333	400	109	19.5878	41.9442	26.1084	15.6659	26.2783	33.5645	21.6635	521.043	565.553	1086.6	2021-01-13 07:00:00	2021-01-17 07:00:00
80.3333	18	529.667	208.333	41.2579	192.333	39.6667	314.667	267.333	68.7857	20.6255	50.1167	13.7503	6.87515	41.8	66.75	371.333	636.819	1008.15	2020-11-27 07:00:00	2020-11-30 07:00:00	14	L1014F	wl+uv	5	f	y	1		5.66667	217.333	53	484.667	90.6667	36	9.66667	414	104.667	26.0584	31.2767	37.4146	8.89988	22.3768	70.2857	24.3409	615.141	540.126	1155.27	2021-01-13 07:00:00	2021-01-17 07:00:00
58.6667	48.6667	133	350.333	109.167	79.6667	7.33333	282.333	356	76.7852	17.4235	67.098	8.54092	8.88256	67.24	66.9615	578.399	562.187	1140.59	2020-11-27 07:00:00	2020-11-30 07:00:00	15	L1014F	wl+uv	5	f	y	1		9	10	286	222.667	33.6287	50.3333	22.6667	372	111.667	33.3598	36.936	31.3265	17.3373	19.5987	33.8116	29.1282	584.656	567	1151.66	2021-01-13 07:00:00	2021-01-17 07:00:00
14.3333	8	213.667	115.333	23.2944	89	8.66667	389.667	167	36.6508	32	27.6842	16.8421	15.1579	22.92	32.9778	384	498.695	882.695	2020-11-27 07:00:00	2020-11-30 07:00:00	16	L1014F	wl+uv	5	f	y	1		46	5.33333	432.667	177.667	26.425	57.6667	278.667	189.333	476	276.768	28.0766	43.2432	23.5236	4.55296	23.6559	144.444	549.882	649.75	1199.63	2021-01-13 07:00:00	2021-01-17 07:00:00
28.3333	7.33333	357.333	129.667	21.1697	21.6667	120.667	192	225	59.0667	31.678	33.3298	21.231	10.447	20.746	58.9032	435.465	608.563	1044.03	2020-11-27 07:00:00	2020-11-30 07:00:00	17	L1014F	wl+uv	5	f	y	1		51	11.3333	222.667	173.667	27.9235	82.3333	135.667	240.667	352.333	137.818	29.5423	38.4872	18.4324	11.1099	28.2877	55.4091	516.788	612.477	1129.27	2021-01-13 07:00:00	2021-01-17 07:00:00
31	14	187	256.667	56.3586	42.6667	69	181.667	276.333	56.1556	23.1177	50.7971	10.3862	12.7315	53.9355	48.2368	557	615.224	1172.22	2020-11-27 07:00:00	2020-11-30 07:00:00	18	L1014F	wl+uv	5	f	y	1		17	11	215.667	243.333	43.46	26	7.33333	260.667	253	54.3011	25.4132	46.5248	14.3421	11.0711	40.5263	54.2955	578.102	599.122	1177.22	2021-01-13 07:00:00	2021-01-17 07:00:00
36.3333	7.66667	323	199	45.8389	16.3333	117	63.6667	257.333	97.775	18.7013	58.9811	11.6442	7.05709	38.0303	93.55	418.14	623.911	1042.05	2020-11-27 07:00:00	2020-11-30 07:00:00	19	L1014F	wl+uv	5	f	y	1		27.6667	21	225.333	170.333	41.9419	58	8	363.667	189	27.4838	35.0912	26.7338	13.3801	21.7111	32.6415	23.093	436.204	499.845	936.05	2021-01-13 07:00:00	2021-01-17 07:00:00
72	7.33333	200.667	329.333	61.3111	87	317	163	357.667	87.3631	17.0592	64.6274	10.0348	7.02439	49.5667	86.1429	495.437	602.892	1098.33	2020-11-27 07:00:00	2020-11-30 07:00:00	20	L1014F	wl+uv	5	f	y	1		53.3333	15.6667	195	218.333	64.0615	130.333	8.66667	347.667	64.3333	26	20.8296	36.2289	9.03451	11.7951	49.4167	26.1277	445.059	307	752.059	2021-01-13 07:00:00	2021-01-17 07:00:00
77	6.66667	269.333	280.667	43.7833	43.5	411.5	264	457	360.875	19.0219	59.8936	13.7605	5.26138	43.5294	102.692	494	647.175	1141.17	2020-11-27 07:00:00	2020-11-30 07:00:00	21	L1014F	wl+uv	5	f	y	1		10.3333	9.33333	115	413	66.4306	61.6667	14	485.333	173.333	48.4246	19.6811	57.6154	7.82197	11.8591	69.7419	49.617	542.315	586.433	1128.75	2021-01-13 07:00:00	2021-01-17 07:00:00
30.3333	10.3333	119.667	292	40.1429	26	370.667	165.333	383.667	76.6583	23.7216	46.6761	12.6961	11.0255	39.6316	54.7879	501.768	602.558	1104.33	2020-11-27 07:00:00	2020-11-30 07:00:00	22	L1014F	wl+uv	5	f	y	1		32.3333	9	184	239.333	40.5567	82.3333	82.3333	317.667	223.667	81.5417	22.0805	48.2614	13.0476	9.03293	40.0962	60.0556	521.612	540.5	1062.11	2021-01-13 07:00:00	2021-01-17 07:00:00
60.6667	33.3333	236.667	196.667	48.2083	13.3333	191	186.667	332.333	136.848	13.1062	81.5128	7.72929	5.3769	47.6087	130.25	373.161	686.302	1059.46	2020-11-27 07:00:00	2020-11-30 07:00:00	23	L1014F	wl+uv	5	f	y	1		402.667	10.6667	413.333	204.667	40.7222	46	9.66667	638.333	670	61.4978	22.2238	53.4432	3.28306	18.9407	52.4615	53.6133	612.388	571.944	1184.33	2021-01-13 07:00:00	2021-01-17 07:00:00
68.6667	25	279.333	121	38.2269	136	8.33333	245.333	422.667	126.321	15.0893	58.7955	10.2882	4.80114	35.9333	107.786	359.833	502.465	862.299	2020-11-27 07:00:00	2020-11-30 07:00:00	24	L1014F	wl+uv	5	f	y	1		22.3333	9	158.667	189.667	31.8441	68	310	68	310	73.8889	25.531	44.7745	16.7704	8.76065	31.9403	69.3429	534.621	606.75	1141.37	2021-01-13 07:00:00	2021-01-17 07:00:00
107.667	26.3333	263.667	199.333	47.8409	103.333	215	270.333	395	231.167	14.3897	76.7381	10.621	3.76874	45.6774	164.273	471.782	602.558	1074.34	2020-11-27 07:00:00	2020-11-30 07:00:00	25	L1014F	wl+uv	5	f	y	1		341.333	25.6667	432.333	78.3333	25.203	25.6667	12	536.667	437.333	60.3458	23.8899	52.883	9.91175	13.9781	39.1795	62.6	641.418	608.764	1250.18	2021-01-13 07:00:00	2021-01-17 07:00:00
152.667	21.6667	309.333	125.667	40.2629	90	6	294.333	151.333	39.5103	24.0948	37.4722	9.70486	14.39	39.5172	36.093	381.823	517.479	899.302	2020-11-27 07:00:00	2020-11-30 07:00:00	26	L1014F	wl+uv	5	f	y	1		16.6667	15	207.333	263.667	51.4679	23	28.6667	295.333	135	35.0667	27.1603	41.7963	10.8138	16.3465	49.0233	37.0154	529.051	602.3	1131.35	2021-01-13 07:00:00	2021-01-17 07:00:00
121.333	6	250.667	303	46.3556	102.5	6	154	560	202.333	14.2979	73.0286	11.8468	2.45106	46.2759	202.333	447.667	564.551	1012.22	2020-11-27 07:00:00	2020-11-30 07:00:00	27	L1014F	wl+uv	5	f	y	1		17	13	204.667	254	41.0648	26	22.6667	423.333	130	38.921	31.0301	38.6423	15.8935	15.1367	35.381	42.0667	559.833	631.539	1191.37	2021-01-13 07:00:00	2021-01-17 07:00:00
41.6667	148.333	144.667	412.667	125.05	44.6667	133	323.667	180	67.8247	15.1756	78.5778	4.72131	10.4543	122.714	58.6452	572.402	605.894	1178.3	2020-11-27 07:00:00	2020-11-30 07:00:00	28	L1014F	wl+uv	5	f	y	1		75.3333	9.66667	137	287.667	45.7051	34.3333	410.667	103.667	509.667	380.778	16.2628	69.4727	14.193	2.06982	37.0417	291.857	444.964	672.9	1117.86	2021-01-13 07:00:00	2021-01-17 07:00:00
130	17.3333	307	110.667	42.0595	15	15	228	169	61.2778	16.9412	50.4667	7.90588	9.03529	35.3809	63.6667	247.667	630.413	878.08	2020-11-27 07:00:00	2020-11-30 07:00:00	29	L1014F	wl+uv	5	f	y	1		10.6667	28.3333	77.6667	77.6667	23.8582	29.6667	7	262.333	183.667	28.0074	38.0806	26.4172	20.4273	17.6532	22.5309	30.9143	458.227	542.703	1000.93	2021-01-13 07:00:00	2021-01-17 07:00:00
47	15.3333	273	266	55.4762	32.3333	231.333	221.333	308.667	93.4034	23.9826	45.8841	9.73208	14.2505	50	43.0732	468.333	594.65	1062.98	2020-11-27 07:00:00	2020-11-30 07:00:00	30	L1014F	wl+uv	5	f	y	1		12	102.667	143.667	231.333	73.0018	34	8.66667	366	209.667	34.7849	22.3782	48.7528	7.29178	15.0864	78.3793	34.4333	569.395	515.75	1085.15	2021-01-13 07:00:00	2021-01-17 07:00:00
94	24.6667	223	182	52.0101	142.333	8.33333	352.667	151.333	27.951	22.004	34.9672	8.29659	13.7074	48.1739	26.9737	369.333	341.65	710.983	2020-11-27 07:00:00	2020-11-30 07:00:00	31	L1014F	wl+uv	5	f	y	1		22	5.66667	185.667	245.667	46.8118	35.3333	191	39.6667	306.333	78.1429	20.815	56.9157	12.79	8.02508	42.2157	80.3438	538.624	642.75	1181.37	2021-01-13 07:00:00	2021-01-17 07:00:00
145.667	16.6667	264.667	246.333	56.8148	21.3333	467.667	24.3333	569.667	480.357	12.5217	86.7568	7.10693	5.41481	55.7143	127.5	390.486	679.296	1069.78	2020-11-27 07:00:00	2020-11-30 07:00:00	32	L1014F	wl+uv	5	f	y	1		39.3333	206.333	95.3333	394.667	80.5185	12	32.6667	315.667	237.333	63.8254	20.8438	58.3049	9.15093	11.6929	60.4167	56.6522	565.839	648.232	1214.07	2021-01-13 07:00:00	2021-01-17 07:00:00
41	8	349	296.667	75.9667	38.6667	7	348	179.333	37.0111	23.4314	48.4706	8.95908	14.4724	66.9615	37.0238	588.333	521.591	1109.92	2020-11-27 07:00:00	2020-11-30 07:00:00	1	w1118	wl+uv	5	f	y	1		82	11	399.333	147	30.6537	29	17	482.667	76	21.8428	36.6272	25.137	13.547	23.0801	32.6296	20.7391	449.062	468.75	917.812	2021-01-13 07:00:00	2021-01-17 07:00:00
34.6667	41	271	247.667	52.2253	17.3333	61.3333	171	162	74.1353	20.9642	58.4098	11.3413	9.62291	50.7273	67.4643	570.667	629.447	1200.11	2020-11-27 07:00:00	2020-11-30 07:00:00	2	w1118	wl+uv	5	f	y	1		15.6667	182.333	68.6667	430	107.311	19	469.667	19	469.667	157.333	9.54974	134.132	5.5288	4.02094	109.136	168.5	600.667	674	1274.67	2021-01-13 07:00:00	2021-01-17 07:00:00
80.6667	59	370.667	169	50.9271	62.6667	8.33333	436.333	158.667	49.3758	23.4473	46.9143	12.3936	11.0537	46.3784	47.5151	604.667	491.944	1096.61	2020-11-27 07:00:00	2020-11-30 07:00:00	3	w1118	wl+uv	5	f	y	1		28.3333	34.3333	182.667	223	75.8194	43	6.66667	389.333	92.3333	21.6694	25.3071	38.3465	7.2664	18.0407	67.3448	26.6667	488.589	480	968.589	2021-01-13 07:00:00	2021-01-17 07:00:00
51.6667	7.33333	161.667	232	42.803	21.6667	46	251	101.333	33.6818	32.2013	33.875	13.0818	19.1195	41.3077	28.7895	537	549.385	1086.39	2020-11-27 07:00:00	2020-11-30 07:00:00	4	w1118	wl+uv	5	f	y	1		13	14.3333	126	354.667	60.7194	65.3333	6	364.333	158.333	20.4981	32.0112	33.1969	8.82198	23.1892	67.3429	20.2065	591.116	468.708	1059.82	2021-01-13 07:00:00	2021-01-17 07:00:00
21.3333	17.3333	236.667	307	75.1556	64	7.33333	507.333	107.667	23.9478	33.0414	35.5612	10.1147	22.9267	63.3	23.3235	635	531.661	1166.66	2020-11-27 07:00:00	2020-11-30 07:00:00	5	w1118	wl+uv	5	f	y	1		9.66667	100.667	190	267.667	78.6905	39.3333	19	376	174.667	27.5778	28.7697	40.7982	9.58991	19.1798	63	29.6974	600.876	565.445	1166.32	2021-01-13 07:00:00	2021-01-17 07:00:00
51	7.66667	349.667	109.333	22.427	11.3333	38	189.667	127.667	35.2111	38.3726	27.1339	20.5568	17.8159	21.7833	33.3077	435.667	578.339	1014.01	2020-11-27 07:00:00	2020-11-30 07:00:00	6	w1118	wl+uv	5	f	y	1		16.6667	7	218.667	237.667	50.5667	23.3333	139	31.6667	331.333	80.6095	20.8659	54.6506	10.5587	10.3073	48.8571	60.5854	513.356	621	1134.36	2021-01-13 07:00:00	2021-01-17 07:00:00
12.3333	19.3333	161	518.667	155.994	19	48	182	370.667	128.306	12.5749	108.027	6.11754	6.4574	114.5	101.895	680.333	665.506	1345.84	2020-11-27 07:00:00	2020-11-30 07:00:00	7	w1118	wl+uv	5	f	y	1		21	155	240.333	201	95.3789	18.6667	9	325.333	133	35.2569	27.0376	43.1296	9.26287	17.7747	61.7027	33.4507	572.648	592.25	1164.9	2021-01-13 07:00:00	2021-01-17 07:00:00
6.66667	12.6667	703	355	73.7667	344.333	81.3333	381.667	145	78.6111	18.0383	73	13.2735	4.76483	73.0769	72.7857	612	681.099	1293.1	2020-11-27 07:00:00	2020-11-30 07:00:00	8	w1118	wl+uv	5	f	y	1		18.6667	95.6667	235.667	278.667	66.9477	18.6667	22	353	168.333	38.6097	26.601	47.1524	10.8937	15.7072	59.3023	38.7258	638.415	600.501	1238.92	2021-01-13 07:00:00	2021-01-17 07:00:00
14.6667	15.3333	321.333	176	32.593	43	7.33333	376	55.6667	16.6362	46.626	21.9855	18.9207	27.7053	30.2857	16.3171	564.667	455.184	1019.85	2020-11-27 07:00:00	2020-11-30 07:00:00	9	w1118	wl+uv	5	f	y	1		43	16.6667	331.333	145	43.4103	52.6667	69.6667	448.333	117.667	39.1261	26.1042	42.8654	10.7931	15.3111	50.7907	37.2787	516.859	598	1114.86	2021-01-13 07:00:00	2021-01-17 07:00:00
24.6667	28	254.333	263.667	89.3714	70.3333	16	359.333	91	27.0857	28.5182	39.8353	7.38117	21.137	81.0455	25.4444	600.667	531.852	1132.52	2020-11-27 07:00:00	2020-11-30 07:00:00	10	w1118	wl+uv	5	f	y	1		16.3333	116	167	213.333	57.563	28.6667	7.66667	411.667	81.6667	18.881	35.6299	28.9014	10.5384	25.0915	50.5238	19.82	530.553	496.111	1026.66	2021-01-13 07:00:00	2021-01-17 07:00:00
48.6667	57.6667	229.667	311	134.39	110.333	53	415	106.667	34.3716	22.8571	42.0299	6.82303	16.0341	74.1	28.383	494	444.951	938.951	2020-11-27 07:00:00	2020-11-30 07:00:00	11	w1118	wl+uv	5	f	y	1		21	39	223.667	265.667	56.2963	35.6667	6.66667	360	134.667	31.0738	26.2185	42.5385	8.57143	17.6471	66.0882	31.1	562.336	544.439	1106.77	2021-01-13 07:00:00	2021-01-17 07:00:00
32	71	329	249	129.278	31.6667	88.6667	270.333	200.667	102.559	12.2785	100.167	6.13927	6.13927	100.667	99.6667	603.387	598.554	1201.94	2020-11-27 07:00:00	2020-11-30 07:00:00	12	w1118	wl+uv	5	f	y	1		27	45.6667	287.333	169	52.5848	48	11	303.667	86.3333	25.5992	31.5513	32.664	10.6012	20.95	47.1667	25.3253	504.526	520.728	1025.25	2021-01-13 07:00:00	2021-01-17 07:00:00
74.3333	15.6667	260.333	124.333	35.9293	21	74	290.667	172.333	33.3916	31.7696	33.1684	13.7111	18.0585	34.3902	32.2407	472	578.804	1050.8	2020-11-27 07:00:00	2020-11-30 07:00:00	13	w1118	wl+uv	5	f	y	1		34.3333	6.66667	212	107	24.7135	15.6667	13.6667	440.667	104.667	29.4556	36.2201	27.0347	16.6009	19.6192	25.6212	28.2308	425.546	548	973.546	2021-01-13 07:00:00	2021-01-17 07:00:00
46	37.6667	292.667	176	58.7346	50.6667	19	364	140.667	28.6055	28.7866	36.3721	9.37238	19.4142	55.9643	26.9138	522.758	519.481	1042.24	2020-11-27 07:00:00	2020-11-30 07:00:00	14	w1118	wl+uv	5	f	y	1		20	23	171.333	161.333	43.8889	62	6	348	102.667	19.3682	38.5468	26.2468	13.7667	24.7801	38.2	19.6061	527.116	483	1010.12	2021-01-13 07:00:00	2021-01-17 07:00:00
29.3333	13.3333	186	321.667	68.4206	76.6667	10	403	58	13.7873	36.8201	24.7636	9.03766	27.7824	59.5926	13.4337	548.333	360.668	909.002	2020-11-27 07:00:00	2020-11-30 07:00:00	15	w1118	wl+uv	5	f	y	1		26.3333	46.6667	171.333	154.333	47.6788	50.6667	12.3333	426	101.667	16.1786	38.9733	22.8839	11.3148	27.6585	44.6667	13.9727	504.776	382.899	887.675	2021-01-13 07:00:00	2021-01-17 07:00:00
36.3333	20.6667	277	165.667	38.3258	39	15	285.333	62	19.2533	39.7009	24.2881	14.4673	25.2336	33.0698	19.2533	473.781	481.446	955.226	2020-11-27 07:00:00	2020-11-30 07:00:00	16	w1118	wl+uv	5	f	y	1		218.333	202.667	260	337.333	85.2333	25	7	497.333	302.667	27.1103	31.7258	36.2937	5.28764	26.4382	91.4286	25.2667	635.162	513.167	1148.33	2021-01-13 07:00:00	2021-01-17 07:00:00
10.3333	16.6667	114.333	258	46.9342	24	26.3333	322.333	105.333	24.269	35.5887	31.2642	12.7582	22.8305	45.1842	23.4853	572.068	532.493	1104.56	2020-11-27 07:00:00	2020-11-30 07:00:00	17	w1118	wl+uv	5	f	y	1		140.333	90.3333	229.667	182.333	58.7333	20	24.3333	309	223.667	61.2201	22.7448	53.0667	8.84521	13.8996	54.6857	52.0364	579.854	619.699	1199.55	2021-01-13 07:00:00	2021-01-17 07:00:00
15.6667	7.33333	121.333	462	57.8833	15	250.333	218.333	395.333	135.704	17.1469	74.8824	11.095	6.05183	55.9697	109.556	620.667	652.876	1273.54	2020-11-27 07:00:00	2020-11-30 07:00:00	18	w1118	wl+uv	5	f	y	1		9.33333	37.3333	294	109	35.6197	62	5.66667	391.333	202.667	28.572	35.8246	30.1748	16.0334	19.7912	35.625	25.7595	570.396	508.75	1079.15	2021-01-13 07:00:00	2021-01-17 07:00:00
20.3333	9.33333	229.333	273	53.8754	20.3333	30	205	106	36.1135	25.169	41.4933	9.732	15.437	53.2069	34.1087	515	524.825	1039.83	2020-11-27 07:00:00	2020-11-30 07:00:00	20	w1118	wl+uv	5	f	y	1		144.333	65.6667	290.667	132.667	41.2262	42.6667	5	362	179	19.485	36.6208	29.2192	11.2872	25.3336	49.5556	20.1584	573.148	493.75	1066.9	2021-01-13 07:00:00	2021-01-17 07:00:00
25	28.6667	189.333	213	54.9365	45.3333	34	355	207.333	58.1793	22.7695	49.5909	11.3848	11.3848	50.0303	49.1515	552.744	537.831	1090.58	2020-11-27 07:00:00	2020-11-30 07:00:00	21	w1118	wl+uv	5	f	y	1		32.6667	328	57.3333	413	103.389	64.3333	39.3333	352.667	240.667	81.9583	17.0874	78.6818	8.80259	8.28479	80.2059	77.0625	649.25	663.986	1313.24	2021-01-24 07:00:00	2021-01-28 07:00:00
13	13.3333	79	324.333	52.7908	18.3333	11.3333	97	104.667	46.6784	30.953	42.1111	13.069	17.8839	51.1842	35.4808	644.667	638.088	1282.75	2020-11-27 07:00:00	2020-11-30 07:00:00	22	w1118	wl+uv	5	f	y	1		51	105.667	249.667	293	76.7639	44.3333	13.6667	220	206.667	57.7942	17.6718	65.7429	8.07854	9.59327	68.7812	63.1842	561.75	588.75	1150.5	2021-01-24 07:00:00	2021-01-28 07:00:00
61	58.6667	246.333	108.667	44.4272	44	19	565	110.667	24.8799	34.1409	28.5248	11.493	22.6479	39.2059	23.1045	476	484.789	960.789	2020-11-27 07:00:00	2020-11-30 07:00:00	23	w1118	wl+uv	5	f	y	1		27.3333	16	409.667	87	26.3872	28.3333	115	252	312	118.292	30.649	36.2623	17.8367	12.8123	27.5352	48.4118	488.58	617.25	1105.83	2021-01-24 07:00:00	2021-01-28 07:00:00
48.6667	6.33333	268.667	151.667	32.8729	24.3333	12.3333	125	39.3333	14.7776	40.8084	20.0984	13.0453	27.7631	31.3846	14.7952	408.144	409.045	817.19	2020-11-27 07:00:00	2020-11-30 07:00:00	24	w1118	wl+uv	5	f	y	1		36.6667	51.3333	298.333	219	53.1752	48.6667	14.6667	329.667	198.667	56.3737	24.9755	47.7273	13.8753	11.1002	41.1091	56	582.25	603.822	1186.07	2021-01-24 07:00:00	2021-01-28 07:00:00
34.3333	13.3333	187.667	315	42.4024	63.6667	7	202.333	54.3333	17.549	43.545	23.4308	13.3985	30.1466	40	16.0667	532.753	482.113	1014.87	2020-11-27 07:00:00	2020-11-30 07:00:00	25	w1118	wl+uv	5	f	y	1		10.3333	21	120	186.333	43.8169	10	15.6667	330	97.3333	26.087	37.1095	30.6486	13.54	23.5696	41.5	24.4149	560.25	573.949	1134.2	2021-01-24 07:00:00	2021-01-28 07:00:00
37.6667	9.66667	267	82	24.4062	21	11	240	50.6667	17.8578	51.0591	18.6863	19.6895	31.3696	23.3559	15.7553	457.455	495.459	952.914	2020-11-27 07:00:00	2020-11-30 07:00:00	26	w1118	wl+uv	5	f	y	1		32.3333	170	179.333	328.333	79.7899	29.6667	16.3333	286	255	46.4683	24.2233	49.7553	10.5655	13.6578	57.122	44.0566	591.5	587.958	1179.46	2021-01-24 07:00:00	2021-01-28 07:00:00
33.6667	50.6667	210	249.667	96.8167	78.3333	14	450	171	43.9223	18.8367	46.7143	4.37281	14.4639	94.9231	32.1395	411.143	460.76	871.903	2020-11-27 07:00:00	2020-11-30 07:00:00	27	w1118	wl+uv	5	f	y	1		33.3333	91	263.667	231	80.2583	37	13.3333	272.667	128.333	35.4871	24.6068	46.5612	8.28596	16.3208	69.6667	34.8308	574.551	566	1140.55	2021-01-24 07:00:00	2021-01-28 07:00:00
28.6667	111	165.667	203.667	62.4849	46.3333	6.66667	535	67.6667	19.3787	35.1383	29.8095	10.0395	25.0988	58.1	18.4933	597	447.242	1044.24	2020-11-27 07:00:00	2020-11-30 07:00:00	28	w1118	wl+uv	5	f	y	1		30	50.6667	305.667	356.667	87.0758	94.6667	7	313	223.667	51.6952	17.4132	63.2174	7.82334	9.58991	74.7742	53.7895	592.75	499.833	1092.58	2021-01-24 07:00:00	2021-01-28 07:00:00
72.3333	23	350	85.3333	25.4707	92.3333	6.66667	361.333	23.6667	11.5183	35.0887	16.7282	13.6267	21.462	25.5	11.1587	339.843	234.217	574.06	2020-11-27 07:00:00	2020-11-30 07:00:00	29	w1118	wl+uv	5	f	y	1		79.6667	162	231.667	216.667	66	18.6667	5.33333	621	88.6667	17.4839	40.826	26.642	7.30837	33.5177	69.5172	17.2932	561.25	521.188	1082.44	2021-01-24 07:00:00	2021-01-28 07:00:00
21	11	237.667	245.667	48.7662	41.3333	14.6667	283.333	24	11.9718	41.5643	21.871	12.067	29.4972	46.3611	11.8523	557	347.483	904.483	2020-11-27 07:00:00	2020-11-30 07:00:00	30	w1118	wl+uv	5	f	y	1		49.3333	18	252.333	129.333	29.9942	74.3333	113.333	88.3333	137.667	68.6574	30.6276	34.8033	21.3389	9.2887	23.9059	59.8378	507.824	553.5	1061.32	2021-01-24 07:00:00	2021-01-28 07:00:00
32.6667	49.6667	257	278	66.2844	46	41.3333	228	99	24.7853	35.1549	29.8558	13.1831	21.9718	40.4615	23.4923	527.667	514.044	1041.71	2020-11-27 07:00:00	2020-11-30 07:00:00	31	w1118	wl+uv	5	f	y	1		31	185.667	81	360.667	79.0683	23.3333	335	25.3333	504.333	60.7273	19.0596	64.7105	10.0313	9.02821	59.275	70.75	592.794	636.5	1229.29	2021-01-24 07:00:00	2021-01-28 07:00:00
20.3333	10.3333	240.667	112.667	33.1349	18.6667	92.6667	253	195.667	76.6909	25.798	43.0519	15.4118	10.3862	30.6304	61.4839	469.667	638.212	1107.88	2020-11-27 07:00:00	2020-11-30 07:00:00	32	w1118	wl+uv	5	f	y	1		26.3333	46.6667	129	261.667	52.2692	23.6667	7	398	117.333	24.0951	29.6986	35.7094	9.89952	19.799	54.4103	26.359	536.5	518.993	1055.49	2021-01-24 07:00:00	2021-01-28 07:00:00
56	7.66667	328.667	151	30.6667	93	5.66667	377	153.667	23.454	36.094	22.2778	15.0392	21.0548	30.6167	16.3214	459.091	342.75	801.841	2020-12-03 07:00:00	2020-12-07 07:00:00	1	L1014F	wl+uv	5	f	y	2		34.3333	59.3333	127.333	229	84.3524	24	13	310.333	255.333	57.2004	18.6391	62.027	6.54889	12.0903	83	50.6667	555.057	592.25	1147.31	2021-01-24 07:00:00	2021-01-28 07:00:00
104	23	181.667	120.667	29.9734	109.667	272	240	338	188.9	16.2754	58.9846	12.5196	3.75587	29.52	157.2	368.872	589.5	958.372	2020-12-03 07:00:00	2020-12-07 07:00:00	2	L1014F	wl+uv	5	f	y	2		35.3333	12.3333	156.333	166.333	49.7375	72	217.667	197.333	253	50.0784	24.5469	46.6327	12.5239	12.023	45.22	48.1042	565.054	577.25	1142.3	2021-01-24 07:00:00	2021-01-28 07:00:00
27.3333	14.6667	275	250.667	31.3094	122.667	203	129.667	374	131.117	23.783	47.1474	18.025	5.758	30.375	99.6522	546.75	573	1119.75	2020-12-03 07:00:00	2020-12-07 07:00:00	3	L1014F	wl+uv	5	f	y	2		45.6667	97.6667	281.667	132.333	42.9214	14	143.333	110	246.333	47.9589	23.8268	47.2553	11.6599	12.1669	41.9783	52.3125	483.75	639.178	1122.93	2021-01-24 07:00:00	2021-01-28 07:00:00
119.333	29	187	212	51.5985	108.667	233.333	202	363.333	185.833	12.0355	79.2083	7.5222	4.51332	57.0333	116.167	427.601	522.75	950.352	2020-12-03 07:00:00	2020-12-07 07:00:00	4	L1014F	wl+uv	5	f	y	2		21.6667	29.6667	342	154.667	37.4673	33.6667	6.66667	404.333	94.6667	26.8033	35.4867	28.6929	15.7155	19.7712	31.6129	26.3718	490.5	520.07	1010.57	2021-01-24 07:00:00	2021-01-28 07:00:00
22	16	292.333	124.333	40.3023	41	23.6667	307	186	65.5568	25.6067	47.6961	16.0669	9.53975	37.5	64.8684	604.54	611.5	1216.04	2020-12-03 07:00:00	2020-12-07 07:00:00	5	L1014F	wl+uv	5	f	y	2		62.3333	36.6667	394	133	38.6095	31.3333	14.3333	297	224	35.6869	33.8499	36.8815	16.2981	17.5518	37.9538	35.8857	624.783	619.75	1244.53	2021-01-24 07:00:00	2021-01-28 07:00:00
59.3333	19	361	193.333	56.7144	9.33333	104	76.3333	199	45.4876	28.6529	44.6195	16.2282	12.4247	37.5938	53.7959	605.29	655	1260.29	2020-12-03 07:00:00	2020-12-07 07:00:00	6	L1014F	wl+uv	5	f	y	2		28	132.667	248	208.667	63.1778	30.3333	41.3333	291	150.333	70.639	21.4699	47.6118	9.34573	12.1242	48.0811	47.25	450.75	564.331	1015.08	2021-01-24 07:00:00	2021-01-28 07:00:00
52	205.333	258.333	387	164.322	53.6667	18	298	272.667	89.2954	15.3701	79.5574	7.05512	8.31496	88.0357	72.3636	616.5	600.713	1217.21	2020-12-03 07:00:00	2020-12-07 07:00:00	7	L1014F	wl+uv	5	f	y	2		69.3333	24.6667	422.333	125.333	30.1896	65	31.6667	428.333	144.333	62.0087	25.7639	40.049	16.1656	9.59832	29.4375	57.9211	470.837	550.25	1021.09	2021-01-24 07:00:00	2021-01-28 07:00:00
52.6667	9	274.667	168	30.5961	16.3333	53.3333	213.333	310.333	64.05	28.9218	38.2895	15.4757	13.4461	30.7049	47.0189	469	635.94	1104.94	2020-12-03 07:00:00	2020-12-07 07:00:00	8	L1014F	wl+uv	5	f	y	2		233	92.6667	294	144.667	60.3542	132	7.33333	592.667	495.333	44.4051	26.0192	35.9375	6.23377	19.7854	47.087	32.4247	591.25	318.467	909.717	2021-01-24 07:00:00	2021-01-28 07:00:00
44.6667	9	222.667	305.333	86.5844	111	5	421.667	148.333	20.6507	29.5925	33.6186	6.52038	23.0721	83.8077	19.4348	547.81	443.75	991.56	2020-12-03 07:00:00	2020-12-07 07:00:00	9	L1014F	wl+uv	5	f	y	2		40.3333	25.3333	204.333	228.667	40.9802	46.3333	9.66667	495.667	82.6667	21.4595	34.2374	29.7407	11.9197	22.3177	44.5532	21.8295	541.75	470.495	1012.25	2021-01-24 07:00:00	2021-01-28 07:00:00
108	5.33333	377.333	55.6667	15.0252	25.6667	23.3333	355.667	184.333	34.6167	39.3662	21.1401	17.3011	22.0651	16.2609	24.9659	264	565.75	829.75	2020-12-03 07:00:00	2020-12-07 07:00:00	10	L1014F	wl+uv	5	f	y	2		22.3333	20	312.667	165.333	37.541	32.3333	11.6667	414.333	117.667	28.2303	32.368	31.5814	12.5457	19.8223	40.16	26.1519	508.323	510	1018.32	2021-01-24 07:00:00	2021-01-28 07:00:00
76.6667	7.33333	255	173	38.4103	99.6667	34.3333	434	75.3333	31.8265	32.1277	32.5691	11.754	20.3737	45.0222	25.3846	506.75	508.704	1015.45	2020-12-03 07:00:00	2020-12-07 07:00:00	11	L1014F	wl+uv	5	f	y	2		7.66667	13.3333	226	274.667	53.6142	79	7.66667	386.333	114.667	22.6319	31.844	30.3858	9.77886	22.0651	58.5897	17.8864	570.5	395.073	965.573	2021-01-24 07:00:00	2021-01-28 07:00:00
62	92.3333	153	162.333	42.3394	16.6667	137	195	259	81.0891	20.6578	53.7927	11.0847	9.57313	43	66.2895	472	634.274	1106.27	2020-12-03 07:00:00	2020-12-07 07:00:00	12	L1014F	wl+uv	5	f	y	2		17	286	93.3333	372	237.322	242	20.3333	391.667	122.333	38.4583	11.4569	67.8889	4.07355	7.38331	128.188	34.6207	512.75	251	763.75	2021-01-24 07:00:00	2021-01-28 07:00:00
37	5	225	248.667	36.6831	62	428	62	428	108.991	28.4097	43.0808	20.9486	7.46114	32.2329	73.5385	588.25	621.789	1210.04	2020-12-03 07:00:00	2020-12-07 07:00:00	13	L1014F	wl+uv	5	f	y	2		39	33.6667	384.667	243.333	75.1111	119.667	34.3333	523	175.667	38.1083	23.4395	52.6739	7.89809	15.5414	80	38.7869	617.5	601.308	1218.81	2021-01-24 07:00:00	2021-01-28 07:00:00
66.6667	20	352	220	36.7683	21.6667	207.667	192.333	459.333	127.775	22.7896	53.3956	15.527	7.26261	35.7258	91.1724	553.308	661.25	1214.56	2020-12-03 07:00:00	2020-12-07 07:00:00	14	L1014F	wl+uv	5	f	y	2		50.6667	71.6667	189.333	115	32.5577	15.3333	9.33333	353	97.3333	31.1522	43.3538	24.8837	19.6604	23.6933	26.0256	23.9362	539.75	533.212	1072.96	2021-01-24 07:00:00	2021-01-28 07:00:00
44.3333	14.6667	269	198.333	39.9851	106.333	19.3333	277.667	163.667	36.9069	28.078	35.3214	13.5376	14.5404	38.8333	32.0517	528.816	460	988.816	2020-12-03 07:00:00	2020-12-07 07:00:00	15	L1014F	wl+uv	5	f	y	2		38.3333	6.66667	247.333	58	20.9986	109.333	143.333	228.667	184.333	60.7917	33.2075	31.3636	24.9057	8.30189	19.8384	65.9394	490.83	544	1034.83	2021-01-24 07:00:00	2021-01-28 07:00:00
75.6667	11.6667	223	109.333	32.2778	18	18	115.333	374.333	62.0017	20.1936	46.0986	11.3766	8.81691	35.3	60.0323	356.75	602.775	959.526	2020-12-03 07:00:00	2020-12-07 07:00:00	16	L1014F	wl+uv	5	f	y	2		30	13.6667	336.333	150	42.0667	16.6667	64.6667	271.333	150	64.0278	21.9789	50.1839	11.1158	10.8632	43.4773	57.0465	478.5	623.17	1101.67	2021-01-24 07:00:00	2021-01-28 07:00:00
58	10.3333	273.667	220	44.2644	32.6667	15	286.667	178	64.371	23.1608	49.4457	11.8322	11.3287	44.766	54.3333	524.25	616.64	1140.89	2020-12-03 07:00:00	2020-12-07 07:00:00	17	L1014F	wl+uv	5	f	y	2		17.3333	7	151.333	221.667	31.7371	57.6667	367.667	57.6667	367.667	80.5667	28.4009	43.6847	20.2132	8.18763	30.2658	76.8125	597.543	614.5	1212.04	2021-01-24 07:00:00	2021-01-28 07:00:00
106.667	28.6667	486	501.667	124.167	387	80.3333	584.333	201.333	78.3611	13.0855	105.977	8.62453	4.46097	121.138	76.6667	645.345	695.667	1341.01	2020-12-03 07:00:00	2020-12-07 07:00:00	18	L1014F	wl+uv	5	f	y	2		58.3333	203	75.3333	363.667	113.726	21	14.6667	330.333	186.667	51.3042	20.7413	56.8049	9.10592	11.6353	59.5278	54.6739	544.25	629.429	1173.68	2021-01-24 07:00:00	2021-01-28 07:00:00
29.6667	8	72.6667	261	47.7861	158	180.667	287.667	333.667	75.3333	20.1258	54	11.0692	9.0566	52.0455	56.3889	572.801	507	1079.8	2020-12-03 07:00:00	2020-12-07 07:00:00	19	L1014F	wl+uv	5	f	y	2		35	149.333	135.667	262.333	94.075	30.3333	24.6667	423.667	118.333	30.2815	23.0721	47.0652	5.51724	17.5549	98.8182	30.8	543.311	539	1082.31	2021-01-24 07:00:00	2021-01-28 07:00:00
53.3333	21.3333	162.667	361.333	98.5556	71	13.3333	367.667	135	31.7846	17.8305	52.1831	5.27381	12.5567	103.571	30.6	543.561	382.5	926.061	2020-12-03 07:00:00	2020-12-07 07:00:00	20	L1014F	wl+uv	5	f	y	2		47.6667	6.66667	195.333	240	44.3733	66	163	181.667	220	87.1984	22.4355	50.8851	16.2464	6.18911	33.7143	95.9583	531	588.209	1119.21	2021-01-24 07:00:00	2021-01-28 07:00:00
28.3333	9	158.667	246.667	38.75	40.3333	7.66667	296.333	161.333	32.7192	29.0018	36.5739	12.6095	16.3923	40.82	33.3077	511.072	540.25	1051.32	2020-12-03 07:00:00	2020-12-07 07:00:00	21	L1014F	wl+uv	5	f	y	2		75	7	252.667	272.333	75.7421	19.3333	259	58	389	103.136	13.5282	83.7963	6.76409	6.76409	69.1111	98.4815	466.338	664.75	1131.09	2021-01-24 07:00:00	2021-01-28 07:00:00
31	20.6667	378.333	186.333	34.3561	24.6667	77.3333	209	232	61.0171	33.6062	35.373	19.4703	14.1359	28.2877	45.1321	518	634.121	1152.12	2020-12-03 07:00:00	2020-12-07 07:00:00	22	L1014F	wl+uv	5	f	y	2		53	11	230	378	62.6593	75.3333	634.333	75.3333	634.333	531.5	12.8078	96.3922	11.301	1.5068	53.1556	420.667	597.792	631	1228.79	2021-01-24 07:00:00	2021-01-28 07:00:00
40	277	44	326.667	66.8667	10	296.333	10	296.333	66.8706	22.6811	58.0889	12.3486	10.3325	50.4694	67.1951	639.5	674.526	1314.03	2020-12-03 07:00:00	2020-12-07 07:00:00	23	L1014F	wl+uv	5	f	y	2		73.3333	7.66667	258.667	343	46.1667	24.3333	329.667	60.6667	489.333	118.97	20.0904	61.0141	14.1482	5.94223	44.72	99.8095	559	676.432	1235.43	2021-01-24 07:00:00	2021-01-28 07:00:00
21.6667	78.6667	210	200.333	49.1795	13.3333	186	93.3333	273	110.917	19.2566	68.4559	12.4602	6.79646	56.5	90.375	623.75	651.802	1275.55	2020-12-03 07:00:00	2020-12-07 07:00:00	24	L1014F	wl+uv	5	f	y	2		27	31.6667	220.333	154.667	31.9807	39	6.33333	87	256	26.7102	34.3813	30.3504	15.3085	19.0728	35.1639	26.4868	555	485.174	1040.17	2021-01-24 07:00:00	2021-01-28 07:00:00
176	102.667	244.667	108.333	42.9147	66.3333	56.3333	350.333	136.333	83.7368	14.5642	61.8546	7.67929	6.88488	47.7586	77.5769	346.25	516.26	862.51	2020-12-03 07:00:00	2020-12-07 07:00:00	25	L1014F	wl+uv	5	f	y	2		26.3333	7	340.333	153.667	30.0935	23.6667	128	124.667	283.333	79.1852	28.78	41.7565	19.7706	9.00938	27.6329	72.75	545.561	654.75	1200.31	2021-01-24 07:00:00	2021-01-28 07:00:00
32.6667	22.6667	245	154	44.9605	35.6667	11.6667	298.333	139	30.2723	36.1317	26.5	11.793	24.3387	41.6383	19.165	489.08	464.75	953.83	2020-12-03 07:00:00	2020-12-07 07:00:00	26	L1014F	wl+uv	5	f	y	2		57.6667	6.66667	243.333	164	41.0379	36	330.333	60.6667	375.667	98.05	21.2546	55.3452	14.6758	6.57881	34.9138	100.923	506.074	656	1162.07	2021-01-24 07:00:00	2021-01-28 07:00:00
24.6667	183.333	85.6667	340.667	56.0077	43	24	426	164.667	39.6432	26.5579	44.4135	11.236	15.3219	54.3182	37.15	604.25	566.026	1170.28	2020-12-03 07:00:00	2020-12-07 07:00:00	27	L1014F	wl+uv	5	f	y	2		27	70	86.6667	259	52.0759	45.3333	112.333	163.333	230.667	38.1723	29.6079	38.1271	11.5421	18.0659	47.8478	31.9167	559.806	564.75	1124.56	2021-01-24 07:00:00	2021-01-28 07:00:00
12.3333	12.3333	292	122	27.39	84.6667	12	319	178.333	36.1044	29.3519	34.5641	17.0592	12.2927	29.0294	42.2449	493.75	517.25	1011	2020-12-03 07:00:00	2020-12-07 07:00:00	28	L1014F	wl+uv	5	f	y	2		18.3333	24	348.333	160.667	25.5022	62.3333	188	66.6667	249	31.3613	36.5953	29.4041	20.5535	16.0418	26.1829	33.5312	538	536.554	1074.55	2021-01-24 07:00:00	2021-01-28 07:00:00
18.3333	10	252.333	169.667	60.066	54.6667	53	438	165	81.4917	19.0074	67.4533	10.6441	8.36325	64.2381	71.5455	602	668.319	1270.32	2020-12-03 07:00:00	2020-12-07 07:00:00	29	L1014F	wl+uv	5	f	y	2		13.6667	218	123.667	402.667	199.222	189	6.66667	401.667	118.667	15.8323	22.0959	40.5795	3.51526	18.5806	171.571	15.7973	602.291	290.25	892.541	2021-01-24 07:00:00	2021-01-28 07:00:00
19.3333	36.6667	222	312.333	105.539	35	8.66667	261.333	287	131.856	17.0832	79.7414	11.487	5.59624	68.3846	103.053	666.25	645.858	1312.11	2020-12-03 07:00:00	2020-12-07 07:00:00	30	L1014F	wl+uv	5	f	y	2		7.66667	25.3333	178.667	144.333	29.2325	44.6667	9.66667	62.3333	154.333	19.8595	40.0975	23.2625	16.039	24.0585	30.3281	18.5521	486.831	443.5	930.331	2021-01-24 07:00:00	2021-01-28 07:00:00
49.3333	66	143.667	209	72.1528	30	211.667	87.6667	218.667	86.8452	16.0623	78.1111	8.4136	7.64872	70.9091	86.0333	599	642.176	1241.18	2020-12-03 07:00:00	2020-12-07 07:00:00	31	L1014F	wl+uv	5	f	y	2		19	9.66667	273	69.6667	17.8229	19.3333	13	318.667	230	32.1233	47.2131	19.5761	25.1461	22.067	18.5306	20.7674	448.594	451.75	900.344	2021-01-24 07:00:00	2021-01-28 07:00:00
117.667	7	267	185.333	45.5976	156.667	6.33333	468.667	148.667	29.7854	27.6338	31.2018	9.6338	18	49.6579	21.3239	471.75	386.965	858.715	2020-12-03 07:00:00	2020-12-07 07:00:00	32	L1014F	wl+uv	5	f	y	2		18	8.33333	304.667	93.3333	17.0555	58.6667	130.667	72.6667	302	40.9722	36.7476	26.7379	24.076	12.6716	19.6421	40.22	466.5	504.15	970.65	2021-01-24 07:00:00	2021-01-28 07:00:00
139	6	335.333	205.667	24.081	51	94.6667	72.6667	374.333	85.0289	32.1019	30.7768	22.6433	9.4586	20.0506	56.4545	396	599.893	995.893	2020-12-03 07:00:00	2020-12-07 07:00:00	1	I1011M	wl+uv	5	f	y	2		17	18.6667	236.333	167	33.3411	130.667	5.33333	349.667	107.333	18.9241	39.1632	23.2692	17.8243	21.3389	29.3944	18.1529	530	377.762	907.762	2021-01-24 07:00:00	2021-01-28 07:00:00
116.333	7.66667	327.667	153.667	18.9004	17	439.333	149	495.333	289.474	26.9104	38.913	21.0603	5.85009	20.9167	103.7	376.75	687.816	1064.57	2020-12-03 07:00:00	2020-12-07 07:00:00	2	I1011M	wl+uv	5	f	y	2		39.6667	9	220.333	342	51.8926	26.3333	257.333	267.667	313	136.797	17.8492	64.0423	9.05028	8.79888	59.1944	69.0286	532.815	603.75	1136.56	2021-01-24 07:00:00	2021-01-28 07:00:00
123	7	231.667	258.667	35.8417	22.6667	175.333	212.333	386	135.586	16.8059	61.3509	12.0884	4.71744	35.1951	128.375	361	679.614	1040.61	2020-12-03 07:00:00	2020-12-07 07:00:00	3	I1011M	wl+uv	5	f	y	2		22.6667	30.3333	261.333	237.667	40.7714	60	5.66667	145	224.667	25.3105	32.1675	32.5859	14.3246	17.8429	39.6316	26.9296	572.5	471.232	1043.73	2021-01-24 07:00:00	2021-01-28 07:00:00
239	5.66667	366	50	18.2667	66.6667	284.333	74.3333	388	95.9444	25.8127	34.0291	16.5402	9.27254	16.3939	65.4865	270.656	605.5	876.156	2020-12-03 07:00:00	2020-12-07 07:00:00	4	I1011M	wl+uv	5	f	y	2		44	6.66667	336.667	126	33.103	32	271	32	271	72.0567	26.7872	41.215	15.0209	11.7663	31.0833	54.1489	466.588	635.75	1102.34	2021-01-24 07:00:00	2021-01-28 07:00:00
225.333	7.33333	422.333	63.3333	21.4566	24.6667	7.33333	207.333	168.333	38.6949	26.3987	32.9808	10.9149	15.4839	21.6512	40.9672	232.919	624.5	857.419	2020-12-03 07:00:00	2020-12-07 07:00:00	5	I1011M	wl+uv	5	f	y	2		53.6667	5	271	280	40.8694	83	167	143.667	429.667	153.167	19.7538	58.859	16.2082	3.54555	33.0781	176.714	529.316	618.25	1147.57	2021-01-24 07:00:00	2021-01-28 07:00:00
96.3333	9.66667	266.667	100.333	17.7497	31	90.3333	49.3333	152	22.1657	37.7754	21.2733	16.3694	21.4061	19.2154	22.8471	312.25	485.5	797.75	2020-12-03 07:00:00	2020-12-07 07:00:00	6	I1011M	wl+uv	5	f	y	2		8.33333	28.3333	145.333	392.667	74.7778	59	97.6667	89.3333	198.333	30.054	23.5278	43.2796	7.08363	16.4441	77	28.7538	540	476.001	1016	2021-01-24 07:00:00	2021-01-28 07:00:00
114.667	5	232.333	228	26.1552	61.3333	5.66667	210.667	69	17.6288	34.9663	23.6642	13.5271	21.4392	29	20.2976	384.117	426.25	810.367	2020-12-03 07:00:00	2020-12-07 07:00:00	7	I1011M	wl+uv	5	f	y	2		81.6667	6.33333	381.667	148.333	31.5363	55	8.66667	221.667	178.667	29.9533	28.1958	31.8125	13.5944	14.6014	31.963	31.6724	431.6	459	890.6	2021-01-24 07:00:00	2021-01-28 07:00:00
238	11.3333	359.667	69.6667	18.8139	55.6667	452.333	182.333	521.667	472.185	20.9111	42.7671	17.7601	3.15098	18.9194	177.182	293.25	628.147	921.397	2020-12-03 07:00:00	2020-12-07 07:00:00	8	I1011M	wl+uv	5	f	y	2		35.3333	7	120.667	501.333	103.569	22.3333	389.667	83	434.333	176.4	10.2451	138.5	6.54545	3.6996	99.9565	206.692	574.551	671.75	1246.3	2021-01-24 07:00:00	2021-01-28 07:00:00
141.667	6	269.333	110	28.7857	13.3333	631	13.3333	631	217.6	17.3192	58.5362	12.5501	4.76904	26.04	144.053	325.887	683.75	1009.64	2020-12-03 07:00:00	2020-12-07 07:00:00	9	I1011M	wl+uv	5	f	y	2		17	17.3333	240.333	156.667	45.5297	60.6667	60	129.667	132.333	24.0747	29.3413	31.7069	13.6589	15.6824	36.8519	27.2258	497.5	422.293	919.793	2021-01-24 07:00:00	2021-01-28 07:00:00
21.3333	6	312.667	216	21.1554	22.6667	310.667	29	443	80.7407	29.4084	38.4052	21.2958	8.11268	22.0119	81.4375	462.5	651.25	1113.75	2020-12-03 07:00:00	2020-12-07 07:00:00	10	I1011M	wl+uv	5	f	y	2		52.6667	8.33333	179	380.333	87.8519	17.3333	446.333	138.333	520.667	359.111	13.1161	93.0385	8.07147	5.04467	68.0625	133	544.5	674.129	1218.63	2021-01-24 07:00:00	2021-01-28 07:00:00
183	6.66667	319.333	58	13.1708	67	222.333	146	231.667	64.3611	24.6498	32.8571	14.8402	9.80961	12.0339	64.359	177.438	627.5	804.938	2020-12-03 07:00:00	2020-12-07 07:00:00	11	I1011M	wl+uv	5	f	y	2		37.6667	8.33333	421.667	155.667	23.8483	82	508.667	82	508.667	134.889	23.8577	46.8	18.835	5.02267	27.3067	119.9	511.822	599.5	1111.32	2021-01-24 07:00:00	2021-01-28 07:00:00
230.333	12.6667	277.333	87	20.7211	10.3333	352.667	276.333	363.667	287.35	21.0241	42.2817	13.9173	7.10672	21.1702	83.625	248.75	664.998	913.748	2020-12-03 07:00:00	2020-12-07 07:00:00	12	I1011M	wl+uv	5	f	y	2		50.6667	26	171.667	249.667	50.1444	26	178.667	30	266	51.7081	22.0498	51.0114	10.2732	11.7766	50.4878	51.4681	517.5	606.223	1123.72	2021-01-24 07:00:00	2021-01-28 07:00:00
124.333	9.66667	271.667	145.667	22.7833	93.3333	7.66667	363.667	25	10.1135	44.5361	14.7356	16.3811	28.155	21.4531	10.8273	343.131	297.75	640.881	2020-12-03 07:00:00	2020-12-07 07:00:00	13	I1011M	wl+uv	5	f	y	2		31	27.6667	267.333	165.333	34.4053	48.3333	106.667	145.667	184.667	22.264	40.3573	26.3875	16.1429	24.2144	30.9062	23.375	512.75	547.119	1059.87	2021-01-24 07:00:00	2021-01-28 07:00:00
110	6.66667	282.667	60	19.6111	105.333	7.33333	183.333	217	36.1845	29.3111	25.9402	14.5303	14.7808	22.8448	28.983	331.135	427.5	758.635	2020-12-03 07:00:00	2020-12-07 07:00:00	14	I1011M	wl+uv	5	f	y	2		49.6667	7	176.333	388	65.582	22.3333	429.333	22.3333	429.333	76.9646	19.3339	60.3377	8.53705	10.7969	59.5882	60.9302	507	656.095	1163.09	2021-01-24 07:00:00	2021-01-28 07:00:00
173.667	10.6667	251.667	183.667	29.7018	33.3333	26	70.3333	453.667	165.069	19.4666	49.527	11.5747	7.89185	28.9546	79.7	318.5	660.092	978.592	2020-12-03 07:00:00	2020-12-07 07:00:00	15	I1011M	wl+uv	5	f	y	2		65	6.66667	288.667	87.3333	22.3964	22.6667	235	193.667	247.667	36.0926	35.3605	27.6809	20.0627	15.2978	18.9125	39.1803	378.119	597.5	975.619	2021-01-24 07:00:00	2021-01-28 07:00:00
114.333	9.33333	383.333	77	28.0103	4.33333	274.667	87.3333	291.667	70.3333	24.5554	43.7143	14.2822	10.2732	26.8947	67.0976	383.367	687.5	1070.87	2020-12-03 07:00:00	2020-12-07 07:00:00	16	I1011M	wl+uv	5	f	y	2		25.6667	40.6667	209	264	63.9889	82.6667	5.33333	440	71.6667	16.3082	36.4144	24.6828	9.29194	27.1224	53.6757	14.75	503.25	392.454	895.704	2021-01-24 07:00:00	2021-01-28 07:00:00
95.3333	6.33333	303.333	84.6667	22.2742	38	154	44.3333	349	63.1154	29.6079	36.2627	18.3168	11.2912	23.2192	57.4222	423.603	646	1069.6	2020-12-03 07:00:00	2020-12-07 07:00:00	17	I1011M	wl+uv	5	f	y	2		38.6667	7	175.333	349.667	62.5214	18.3333	496.667	18.3333	496.667	309.714	13.3731	90.5472	8.57894	4.79411	62.0882	141.474	527.567	672	1199.57	2021-01-24 07:00:00	2021-01-28 07:00:00
140.667	6.33333	352.667	67.6667	14.4992	46	5.33333	169.333	118	20.6676	38.1656	16.8092	19.0828	19.0828	12.5132	21.1053	237.667	401	638.667	2020-12-03 07:00:00	2020-12-07 07:00:00	18	I1011M	wl+uv	5	f	y	2		56	8.33333	221.333	301	48.9798	10	374.667	85.3333	426.333	148.306	14.5404	77.7759	9.02507	5.51532	51.9722	120	467.588	660	1127.59	2021-01-24 07:00:00	2021-01-28 07:00:00
101.333	7.33333	327.667	137	25.526	39.6667	17	216	216	47.8917	26.642	35.78	14.1203	12.5217	27.2453	45.4043	361	605.629	966.629	2020-12-03 07:00:00	2020-12-07 07:00:00	19	I1011M	wl+uv	5	f	y	2		27	7	189.667	247	34.8184	168	5.33333	336.333	116	22.9859	28.1998	26.633	14.488	13.7118	30.3571	22.6981	424.852	300.75	725.602	2021-01-24 07:00:00	2021-01-28 07:00:00
223	10	332	64.6667	23.25	9.33333	39.6667	253	296	64.8022	20.8282	44.4931	11.4127	9.41549	28.775	63.5455	287.75	680.108	967.858	2020-12-03 07:00:00	2020-12-07 07:00:00	20	I1011M	wl+uv	5	f	y	2		22	8.33333	303	164.333	32.5365	56.6667	7	114.667	206.333	32.4223	28.0717	32.1892	13.9094	14.1623	33.6545	30.75	462.75	430.799	893.549	2021-01-24 07:00:00	2021-01-28 07:00:00
132.667	8.33333	298.667	232.333	33.9767	159	8.33333	381.667	95	18.0557	30.8088	25.8293	12.2734	18.5354	34.0408	20.3919	416.855	377.25	794.105	2020-12-03 07:00:00	2020-12-07 07:00:00	21	I1011M	wl+uv	5	f	y	2		15.6667	7.33333	226.333	333.667	53.6392	10.3333	160.333	22.3333	469.667	59.7182	26.6385	48.9333	15.7294	10.9091	40.5484	61.0233	629	670.874	1299.87	2021-01-24 07:00:00	2021-01-28 07:00:00
244.333	6.33333	397.667	44	14.9773	13.6667	40	366.333	259.333	38.9448	27.5901	31.578	12.4029	15.1872	19.4694	41.4667	239	634.498	873.498	2020-12-03 07:00:00	2020-12-07 07:00:00	22	I1011M	wl+uv	5	f	y	2		6.66667	7	155	465.667	72.5998	28.3333	140.333	170	271.667	42.2949	24.3638	51.9792	8.62883	15.7349	74.7059	39.5161	635.5	619.311	1254.81	2021-01-24 07:00:00	2021-01-28 07:00:00
175.667	7.33333	253.667	277	39.3523	10	483	20	700	591.5	10.7723	99	9.60776	1.16458	46.5151	532	383.75	706.39	1090.14	2020-12-03 07:00:00	2020-12-07 07:00:00	23	I1011M	wl+uv	5	f	y	2		14.6667	61.6667	140	153	46.6574	31	5.66667	400.667	186	28.6462	30.6865	37.3033	11.3188	19.3677	49.0889	30.4156	551.808	585.75	1137.56	2021-01-24 07:00:00	2021-01-28 07:00:00
234.667	6	392	88.3333	20.3823	18.6667	14.6667	155	503.333	100.306	23.2441	39.939	15.3071	7.93701	22.8704	72.8571	308.75	663.415	972.165	2020-12-03 07:00:00	2020-12-07 07:00:00	24	I1011M	wl+uv	5	f	y	2		8.33333	16.6667	169.667	380	62.1197	37.3333	169.333	195	258.333	68.8778	19.388	65.6883	9.56811	9.8199	65.5789	65.7949	625.5	643.694	1269.19	2021-01-24 07:00:00	2021-01-28 07:00:00
215.667	7	362	82.3333	26.5861	26.3333	12	121.333	545.667	203.97	20.6685	45	15.5722	5.09634	23.1273	111.833	318.25	653.423	971.674	2020-12-03 07:00:00	2020-12-07 07:00:00	25	I1011M	wl+uv	5	f	y	2		19.6667	73	344.333	334.667	59.8214	201.667	58	392	236.333	73.2521	27.8915	45.1905	12.4848	15.4068	61.1915	32.2241	607.25	651.63	1258.88	2021-01-24 07:00:00	2021-01-28 07:00:00
164.667	6.33333	367.667	60	17.1131	101	287.667	104	488.333	236.222	27.0575	34.22	22.9989	4.05863	16.4941	134.667	350.5	587.636	938.136	2020-12-03 07:00:00	2020-12-07 07:00:00	26	I1011M	wl+uv	5	f	y	2		9.66667	49	216	280.333	58.8016	72.3333	18.3333	241.333	325.333	112.235	20.8878	55.8072	9.81475	11.0731	58.8205	53.1364	574	588.701	1162.7	2021-01-24 07:00:00	2021-01-28 07:00:00
37.3333	5.33333	281.667	143.333	19.001	26.3333	14.3333	114	122.667	22.9681	40.5352	21.716	19.2667	21.2685	19.2597	23.9412	369.122	510.25	879.372	2020-12-03 07:00:00	2020-12-07 07:00:00	27	I1011M	wl+uv	5	f	y	2		8	15.3333	121.667	454.333	80.2424	38	228.333	142	274	68.3716	21.59	56.8256	10.795	10.795	56.0698	57.5814	604.29	617.25	1221.54	2021-01-24 07:00:00	2021-01-28 07:00:00
112	9.66667	224	164	26.1164	53.3333	64.6667	87	160.333	32.9186	30.0684	29.1849	15.9186	14.1499	23.1429	35.9821	364.5	504.802	869.302	2020-12-03 07:00:00	2020-12-07 07:00:00	28	I1011M	wl+uv	5	f	y	2		47	65	191.333	355	144.587	34.3333	6.33333	224.667	384.667	75.2361	19.0533	67.8732	9.66083	9.39247	68.8333	66.8857	650.25	575.274	1225.52	2021-01-24 07:00:00	2021-01-28 07:00:00
137.667	8.33333	251.333	208.667	24.9988	15.6667	575	15.6667	575	309.801	20.7789	51.3253	13.7691	7.00974	28.0727	97	385.866	679	1064.87	2020-12-03 07:00:00	2020-12-07 07:00:00	29	I1011M	wl+uv	5	f	y	2		16.3333	56.6667	281.333	214.667	43.5122	28	17.6667	384.667	161.333	52.3389	31.2161	36.4878	18.7804	12.4357	27.3108	50.3469	513.5	620.567	1134.07	2021-01-24 07:00:00	2021-01-28 07:00:00
148.333	10	192.667	78.3333	21.6796	36.3333	357.667	110.333	411.667	106.693	23.5696	43.1064	16.7996	6.76998	21.209	97.4444	355.127	657.75	1012.88	2020-12-03 07:00:00	2020-12-07 07:00:00	30	I1011M	wl+uv	5	f	y	2		212.667	8.66667	250.333	209	53.3869	31.3333	7.33333	345	759	65.0357	20.4328	57.1875	5.61901	14.8138	54.8636	58.069	589.25	574.033	1163.28	2021-01-24 07:00:00	2021-01-28 07:00:00
169.333	6.66667	309.333	82.3333	20.502	25.6667	393.667	134.667	462.667	287.5	18.3477	52.2742	15.9803	2.36745	21.6111	259.25	291.75	675.387	967.137	2020-12-03 07:00:00	2020-12-07 07:00:00	31	I1011M	wl+uv	5	f	y	2		20	191	31.6667	428.667	174.056	24.3333	684.667	24.3333	684.667	580.167	5.76346	230.45	4.61077	1.15269	157.688	521.5	631	688.308	1319.31	2021-01-24 07:00:00	2021-01-28 07:00:00
33	6.33333	311.667	201	24.9983	35	14.3333	197	319.333	89.9286	26.3399	41.8835	18.4124	7.92754	25.0556	80.9677	451.75	654	1105.75	2020-12-03 07:00:00	2020-12-07 07:00:00	32	I1011M	wl+uv	5	f	y	2		71.3333	100	238	296.667	113.14	24.6667	116	199.333	371.667	107.159	15.5405	78.8065	8.52219	7.01828	64.8235	95.7857	551.059	670.25	1221.31	2021-01-24 07:00:00	2021-01-28 07:00:00
84	11	244.333	147	42.4762	179	9.66667	438	148.667	21.2125	24.8492	31.101	9.78909	15.0601	47.6667	20.3333	465.838	303.75	769.588	2020-12-03 07:00:00	2020-12-07 07:00:00	1	w1118	wl+uv	5	f	y	2		24.3333	180	163.667	344	52.5278	20	213	184	360.333	96.0278	24.9216	51.6875	13.7588	11.1628	43.4528	61.8372	620.25	633.447	1253.7	2021-01-24 07:00:00	2021-01-28 07:00:00
197.333	8.66667	244.333	174.333	39.1389	85.6667	7.33333	420	154.667	44.5417	21.7492	35.9186	7.58693	14.1623	41.4667	32.9464	310.892	461.25	772.142	2020-12-03 07:00:00	2020-12-07 07:00:00	2	w1118	wl+uv	5	f	y	2		18.6667	136.333	48.3333	354.333	79.5333	42	5.66667	389	210.333	40.5704	21.7954	52.9195	8.0167	13.7787	70.7812	42.5273	567.553	583.25	1150.8	2021-01-24 07:00:00	2021-01-28 07:00:00
39.6667	75.3333	255.333	294.667	149.667	30.3333	6	373.333	101.667	26.8818	26.597	38.3491	8.02927	18.5677	64.9062	26.8649	519.5	497.787	1017.29	2020-12-03 07:00:00	2020-12-07 07:00:00	3	w1118	wl+uv	5	f	y	2		42.6667	8.66667	144.667	159.667	36.3333	63.6667	410	63.6667	410	160.434	19.0747	57.4925	13.9502	5.12456	39.4694	106.556	483.5	623.177	1106.68	2021-01-24 07:00:00	2021-01-28 07:00:00
72.6667	115.667	118	195	56.7569	21.6667	18	359	131.667	36.5615	28.3682	34.0089	7.02929	21.3389	61.3571	25	431.5	529.986	961.486	2020-12-03 07:00:00	2020-12-07 07:00:00	4	w1118	wl+uv	5	f	y	2		23.6667	7.33333	228.333	188.667	41.9875	66.6667	205.667	224.667	282	54.2609	28.7697	37.614	14.8896	13.8801	33.8983	41.6	500.25	575.748	1076	2021-01-24 07:00:00	2021-01-28 07:00:00
30.6667	10.6667	259.333	223	38.0389	23.6667	8.33333	386.333	145	25.8053	31.1514	33.129	11.5562	19.5953	40.1304	29	461.34	565.5	1026.84	2020-12-03 07:00:00	2020-12-07 07:00:00	5	w1118	wl+uv	5	f	y	2		10	25	240.333	162	44.381	12	137.667	123.333	284	112.908	19.4902	65.4935	13.6685	5.82176	42.2407	120.087	567.75	695.415	1263.16	2021-01-24 07:00:00	2021-01-28 07:00:00
65.3333	13	270.333	190.333	42.4714	23.6667	23.3333	219.333	76.6667	22.9259	31.8995	30.5591	10.2983	21.6013	41.6341	25.2791	426.75	544.067	970.817	2020-12-03 07:00:00	2020-12-07 07:00:00	6	w1118	wl+uv	5	f	y	2		9.33333	20.6667	128	410.667	71.463	32	15.3333	132.333	334.667	77.025	22.8691	55.989	12.0628	10.8063	52.2917	60.1163	630.25	646.192	1276.44	2021-01-24 07:00:00	2021-01-28 07:00:00
113.333	23.6667	290.667	211.333	53.2679	33.3333	8.33333	334.667	245.667	47.7642	20.0812	48.6962	7.11739	12.9638	58.6429	43.2353	410.358	551.25	961.608	2020-12-03 07:00:00	2020-12-07 07:00:00	7	w1118	wl+uv	5	f	y	2		33	10.3333	308.667	190.333	32.2676	67.6667	394	105.333	493.333	146.967	25.6502	43.87	21.8026	3.84752	21.8588	168.6	464.339	632.25	1096.59	2021-01-24 07:00:00	2021-01-28 07:00:00
50.3333	12.3333	214.667	133.667	21.6413	40.6667	14.3333	181	119.333	33.2235	35.806	27.1958	18.0282	17.7778	24.3889	30.0422	443.846	528.25	972.096	2020-12-03 07:00:00	2020-12-07 07:00:00	8	w1118	wl+uv	5	f	y	2		40.6667	12	191.333	255	47.3188	52.3333	431	60.3333	529	240.056	15.5914	74.8679	12.9438	2.6476	44.8636	221.556	494.25	646.895	1141.15	2021-01-24 07:00:00	2021-01-28 07:00:00
48	18	334.667	244.333	74.9583	84	66.3333	422.667	192.667	57.7845	21.1987	57.8214	9.5899	11.6088	64.6579	52.1739	587.5	635.13	1222.63	2020-12-03 07:00:00	2020-12-07 07:00:00	9	w1118	wl+uv	5	f	y	2		26	7.33333	105.333	405	67.4937	13.6667	131	146.667	429.333	91.7302	18.8022	62.9867	8.52368	10.2786	62.5294	63.3659	532.065	648.75	1180.82	2021-01-24 07:00:00	2021-01-28 07:00:00
58	16	210	157.667	46.4901	36.3333	19.3333	388.333	212.333	51.3689	21.0066	47.775	9.19037	11.8162	43.4857	51.1111	380.5	578.616	959.116	2020-12-03 07:00:00	2020-12-07 07:00:00	10	w1118	wl+uv	5	f	y	2		29	6	177.5	295.5	73.9	78.3333	6.66667	427	439.333	66.0106	14.7224	72.1034	5.07668	9.64569	77.1	69.4737	534.75	524.22	1058.97	2021-01-24 07:00:00	2021-01-28 07:00:00
19.3333	14.6667	254	288.667	55.5118	50.3333	17.3333	442.667	101.333	23.3353	30.4989	34.9256	9.83021	20.6686	53.7692	25.9634	525.25	536.466	1061.72	2020-12-03 07:00:00	2020-12-07 07:00:00	11	w1118	wl+uv	5	f	y	2		12.3333	6.33333	141.333	162	35.8874	77	65	239.667	221.667	40.9333	27.8904	39.1351	14.8246	13.0658	38.5085	39.8462	567.803	518	1085.8	2021-01-24 07:00:00	2021-01-28 07:00:00
68.3333	11.6667	225.667	253.333	54.3143	27	14.6667	328.667	109.667	32.7966	25.2542	41.3131	8.41807	16.8361	61.6364	31.1515	507.25	534.746	1042	2020-12-03 07:00:00	2020-12-07 07:00:00	12	w1118	wl+uv	5	f	y	2		12.3333	38.3333	233.333	419	84.4603	90.3333	23	332.667	172	35.512	24.7059	48.9796	9.32773	15.3782	67.4865	37.7541	624.5	578.311	1202.81	2021-01-24 07:00:00	2021-01-28 07:00:00
23	67	127.667	247.667	79.6	236.333	10.3333	486.667	75.6667	25.4899	17.0369	37.6269	6.35705	10.6799	66.84	20.2381	417.605	212.5	630.105	2020-12-03 07:00:00	2020-12-07 07:00:00	13	w1118	wl+uv	5	f	y	2		13.3333	351	49.3333	439.667	157.793	40.6667	8.33333	272.333	300	36.8222	24.2553	45.4421	6.12766	18.1277	96.375	28.2254	584	503.289	1087.29	2021-01-24 07:00:00	2021-01-28 07:00:00
83.6667	14.6667	211	251.667	66.5	258.667	5.33333	403	31.3333	11.0896	23.545	27.1808	7.26387	16.2811	63.0345	11.1846	456.841	181.75	638.591	2020-12-03 07:00:00	2020-12-07 07:00:00	14	w1118	wl+uv	5	f	y	2		68	11.6667	201	175.667	29.7292	14.6667	10.6667	135.333	440.667	90.6369	22.5509	51.5111	15.0339	7.51697	33.7167	87.1	498.077	660.75	1158.83	2021-01-24 07:00:00	2021-01-28 07:00:00
51.6667	8	239.667	139.333	30.584	45.6667	21	347.667	111	28.0868	31.3098	29.629	13.3824	17.9274	30.0755	29.2958	398.362	520	918.362	2020-12-03 07:00:00	2020-12-07 07:00:00	15	w1118	wl+uv	5	f	y	2		32.6667	9	378	131	26.1042	45.6667	631.333	45.6667	631.333	408.667	26.3344	44.0879	24.5981	1.73633	23.7294	332.5	504.25	647.319	1151.57	2021-01-24 07:00:00	2021-01-28 07:00:00
57	13	170	221.667	39.1528	36.3333	7	398.333	108.333	23.2882	26.5077	29.8286	8.83591	17.6718	42.1429	23.6714	368.622	414.25	782.872	2020-12-03 07:00:00	2020-12-07 07:00:00	16	w1118	wl+uv	5	f	y	2		17	16.3333	168	166.667	34.7612	17.3333	7.33333	417.333	132	24.4859	38.0606	26.6026	14.1152	23.9454	33.3571	22.6211	471.25	539.557	1010.81	2021-01-24 07:00:00	2021-01-28 07:00:00
29.3333	12.3333	325	188.667	49.6191	28	23.3333	458	91.3333	26.713	32.0891	33.5547	12.0334	20.0557	43.3125	27.7	524.318	549.25	1073.57	2020-12-03 07:00:00	2020-12-07 07:00:00	17	w1118	wl+uv	5	f	y	2		27.3333	6.66667	134.333	408	89.6442	49	174.667	177.333	475	107.072	13.8489	101.143	8.19627	5.6526	80.5517	131	584.297	654.5	1238.8	2021-01-24 07:00:00	2021-01-28 07:00:00
31.3333	9	243	172.667	36.7426	79.6667	5.66667	289	64	17.6899	34.3514	23.1679	11.0326	23.3188	40.7727	14.8387	449	344.5	793.5	2020-12-03 07:00:00	2020-12-07 07:00:00	18	w1118	wl+uv	5	f	y	2		192.333	179.333	244.333	304	76.9	21.6667	35	619	434	94.4037	21.8813	54.75	3.90738	17.974	81.2667	48.9855	566	630.371	1196.37	2021-01-24 07:00:00	2021-01-28 07:00:00
34.6667	9.66667	221.333	185.667	33.5686	42.6667	5.33333	496.333	83.3333	14.8402	37.0579	20.723	12.7699	24.2879	30.8627	15.3918	393.363	373.25	766.613	2020-12-03 07:00:00	2020-12-07 07:00:00	19	w1118	wl+uv	5	f	y	2		181.667	201	261.333	217.667	90.8056	29.3333	5.33333	567.667	437	80.2182	15.9018	68.3333	3.53374	12.3681	82.8571	64.1837	535	541.626	1076.63	2021-01-24 07:00:00	2021-01-28 07:00:00
151.333	6.33333	254.667	108	21.2984	52	10	278.667	45.3333	16.6714	42.3304	18.0181	16.5752	25.7553	21.4308	15.8218	348.129	399.5	747.629	2021-01-07 07:00:00	2021-01-11 07:00:00	1	I1011M	wl+uv	5	f	y	3		12.3333	174.333	48.6667	264.333	64.0556	5	9	357.333	213.333	59.0391	20.4739	59.3457	8.594	11.8799	63.8529	56.0851	544.561	657	1201.56	2021-01-24 07:00:00	2021-01-28 07:00:00
134	17.3333	350.333	122	21.8982	40.6667	53	278.333	176.333	42.1932	30.6597	32.0492	15.5811	15.0785	23.6129	40.7667	365.873	611.5	977.373	2021-01-07 07:00:00	2021-01-11 07:00:00	2	I1011M	wl+uv	5	f	y	3		22	24.6667	121.333	233.667	60.3753	29	27.3333	408	104.667	30.57	30.7187	37.7377	10.5753	20.1434	56.5952	27.8375	600.042	550.75	1150.79	2021-02-05 07:00:00	2021-02-09 07:00:00
224	6	380	58.3333	14.7126	27.6667	7	380	162.333	55.2326	28.3908	31.8649	15.6021	12.7886	16.5082	50.6	251.663	632.5	884.163	2021-01-07 07:00:00	2021-01-11 07:00:00	3	I1011M	wl+uv	5	f	y	3		27.3333	35.6667	227.333	216	70.4222	32.6667	8.66667	373	196.667	35.7871	25.3027	43.9604	9.51983	15.7829	56.8421	36.1905	542	568	1110	2021-02-05 07:00:00	2021-02-09 07:00:00
232	6	329.333	110.667	23.013	39.6667	11.6667	305	203.333	35.2875	31.7981	27.7064	12.8707	18.9274	21.4902	31.9333	273.905	598.75	872.655	2021-01-07 07:00:00	2021-01-11 07:00:00	4	I1011M	wl+uv	5	f	y	3		52.6667	10	412	132.333	32.0057	232.333	163.333	342.667	194.333	83.9664	23.7872	36.7053	15.7746	8.01252	31.1746	47.5938	490.83	380.75	871.58	2021-02-05 07:00:00	2021-02-09 07:00:00
152	5.66667	350.667	101.667	21.6	13	68	129.333	339.333	133.306	21.5636	47.1977	15.7966	5.76702	20.7143	119.739	326.137	688.5	1014.64	2021-01-07 07:00:00	2021-01-11 07:00:00	5	I1011M	wl+uv	5	f	y	3		114.333	28.3333	522.667	157.667	58.585	93.6667	104	346.667	212.333	86.2937	19.515	68.4211	12.3252	7.18973	51.2292	97.8929	616.75	683.962	1300.71	2021-02-05 07:00:00	2021-02-09 07:00:00
111	5	364.667	146.333	19.6333	61.3333	74.3333	160.667	402.333	116.886	22.6431	44.1685	16.2827	6.36042	21.125	103.16	337.883	644.75	982.633	2021-01-07 07:00:00	2021-01-11 07:00:00	6	I1011M	wl+uv	5	f	y	3		34.3333	52.3333	335.667	163	49.316	30.6667	15.3333	369.667	51.6667	21.3003	31.5457	29.848	10.347	21.1987	44.8293	22.5357	464.5	469.554	934.054	2021-02-05 07:00:00	2021-02-09 07:00:00
38.3333	9.66667	231	252.333	31.8168	68.6667	5.66667	226	124	23.4804	33.5294	26.2181	13.6135	19.916	31.7778	22.4177	428.851	442.75	871.601	2021-01-07 07:00:00	2021-01-11 07:00:00	7	I1011M	wl+uv	5	f	y	3		16	78	293	210	87.4947	26.3333	194	110	373	87.8651	16.3837	77.8462	9.3261	7.05759	67.2703	91.8214	623.75	645.509	1269.26	2021-02-05 07:00:00	2021-02-09 07:00:00
123	7.33333	287	70.6667	14.0112	70.3333	18.6667	340	68	21.362	38.4704	19.1765	18.3552	20.1152	14.7808	23.1875	269.656	463.75	733.406	2021-01-07 07:00:00	2021-01-11 07:00:00	8	I1011M	wl+uv	5	f	y	3		37.6667	108.333	300	172.667	67.0481	63	7.33333	412.667	200	35.8547	26.7185	42.5429	9.16063	17.5579	66.6667	29.9565	623.5	507.887	1131.39	2021-02-05 07:00:00	2021-02-09 07:00:00
107.333	15.3333	417	75.3333	21.7127	82.3333	8.66667	280.667	82.6667	17.7869	44.818	19.7514	20.2567	24.5613	21.85	18.0206	436.848	437	873.848	2021-01-07 07:00:00	2021-01-11 07:00:00	9	I1011M	wl+uv	5	f	y	3		30.6667	28.3333	175.667	148.333	64.1537	66.6667	6.33333	395.333	45.3333	13.6971	33.8322	25.8296	14.0341	19.7981	38.9286	16.5443	545.311	326.25	871.561	2021-02-05 07:00:00	2021-02-09 07:00:00
188.333	5.66667	372.667	65.3333	20.4795	22.6667	114.333	147.667	469.333	170.889	20.6388	46.3429	16.8059	3.83292	20.807	158.308	296.5	682.839	979.339	2021-01-07 07:00:00	2021-01-11 07:00:00	10	I1011M	wl+uv	5	f	y	3		12	69.6667	139.333	274.667	53.6909	13	18	198.667	191	30.3232	32.0673	36.8504	10.3524	21.7149	56.3659	27.5465	579.5	592.557	1172.06	2021-02-05 07:00:00	2021-02-09 07:00:00
137.667	7.66667	257.333	193.333	38.6643	23	56	358.667	187	36.2821	26.5738	36.5	11.0306	15.5432	33.5909	38.5645	369.372	597.75	967.122	2021-01-07 07:00:00	2021-01-11 07:00:00	11	I1011M	wl+uv	5	f	y	3		27.3333	52.3333	212.333	165.333	50.4545	18.6667	28	334.333	188.667	41.8667	24.3642	42.2165	10.0471	14.3171	47.775	38.3158	477.584	546	1023.58	2021-02-05 07:00:00	2021-02-09 07:00:00
134.667	5.66667	346	159	28.9972	18.3333	84	244	200	42.0712	28.6479	37.7699	14.4507	14.1972	29.6842	46	422.853	644	1066.85	2021-01-07 07:00:00	2021-01-11 07:00:00	12	I1011M	wl+uv	5	f	y	3		10.6667	64.6667	120.333	257.333	60.864	23.6667	7.33333	401.667	126	20.7374	38.6714	29.8684	12.9753	25.6961	45.1765	22.1386	578.75	558.383	1137.13	2021-02-05 07:00:00	2021-02-09 07:00:00
138.333	11.3333	321.667	72.6667	16.5322	65.6667	9.33333	146.667	105	17.1875	40.7692	16.717	16.9231	23.8462	20.803	13.8172	343.131	321.25	664.381	2021-01-07 07:00:00	2021-01-11 07:00:00	13	I1011M	wl+uv	5	f	y	3		29.6667	14.3333	227.333	232.333	56.152	69	7.33333	384.667	197.667	36.728	21.6126	47.0465	8.5445	13.0681	59.1176	39.1538	502.5	512.559	1015.06	2021-02-05 07:00:00	2021-02-09 07:00:00
133.667	5.66667	302.333	115.667	22.1509	97	6.66667	265	40.6667	12.2708	38.8376	17.7548	12.5283	26.3094	26.06	13.8	325.637	362.25	687.887	2021-01-07 07:00:00	2021-01-11 07:00:00	14	I1011M	wl+uv	5	f	y	3		37.3333	46	265	89	35.7563	11.3333	14.3333	394.667	143.667	35.8819	32.8652	34.0231	14.9157	17.9494	34.4746	33.6479	518.25	590.988	1109.24	2021-02-05 07:00:00	2021-02-09 07:00:00
224.333	6	407.667	20.3333	8.63194	39.6667	24.6667	205.333	192.333	49.6989	28.805	26.7913	16.2811	12.5239	10.2923	48.24	167.192	603	770.192	2021-01-07 07:00:00	2021-01-11 07:00:00	15	I1011M	wl+uv	5	f	y	3		24.3333	12.3333	276.667	106.333	29.5925	101.667	123.333	264	213.333	70.9152	34.9751	33.3361	26.088	8.88712	25.5604	56.1613	581.5	563.887	1145.39	2021-02-05 07:00:00	2021-02-09 07:00:00
192.667	5.66667	261	184.333	41.8809	43	155.333	173.333	217.667	60.4182	18.9507	52.44	8.84366	10.107	40.0571	63.275	350.378	632.75	983.128	2021-01-07 07:00:00	2021-01-11 07:00:00	16	I1011M	wl+uv	5	f	y	3		74	8.66667	293.667	83	17.4557	198.667	126	254	217.333	91.8	35.7046	26.1901	25.1441	10.5605	18.58	44.3095	464.339	465.25	929.589	2021-02-05 07:00:00	2021-02-09 07:00:00
136.333	11.6667	266	169	23.1374	56	60	157.667	153.333	25.1454	33.2308	25.0758	16.8671	16.3636	23.5672	26.6308	394.613	432.75	827.363	2021-01-07 07:00:00	2021-01-11 07:00:00	17	I1011M	wl+uv	5	f	y	3		27.6667	35.3333	136	125.333	47.2546	24.6667	380	24.6667	380	59.6111	20.6614	53.6098	10.5827	10.0787	47.2143	60.325	495.578	603.25	1098.83	2021-02-05 07:00:00	2021-02-09 07:00:00
176	9.33333	347.667	101.667	21.5796	30.6667	20	296.667	120.333	29.5517	30.4722	26.1157	13.0955	17.3767	21.6346	29.4928	281.25	508.75	790	2021-01-07 07:00:00	2021-01-11 07:00:00	18	I1011M	wl+uv	5	f	y	3		11	28.3333	247.667	245	63.4992	16.3333	8.66667	318.333	130.667	23.7433	34.4714	33.0949	10.8195	23.6519	51.2093	24.8085	553	584.559	1137.56	2021-02-05 07:00:00	2021-02-09 07:00:00
237	7	391	113.667	24.2747	32.6667	7	105.667	205	47.5695	27.7716	33.703	14.8482	12.9234	24.8704	43.8511	335.75	623.234	958.984	2021-01-07 07:00:00	2021-01-11 07:00:00	19	I1011M	wl+uv	5	f	y	3		35.3333	65	299.333	256.667	138.778	27	8.66667	403	143.333	36.2531	26.3736	40.5429	8.79121	17.5824	60	30.8143	524.818	539.25	1064.07	2021-02-05 07:00:00	2021-02-09 07:00:00
267	6.33333	435.667	50.3333	18.8146	32	6.33333	347	310.667	55.3611	23.7543	33.8736	13.1058	10.6485	18.4167	52.8974	221	611.259	832.259	2021-01-07 07:00:00	2021-01-11 07:00:00	20	I1011M	wl+uv	5	f	y	3		38.6667	8.33333	190	185	61.4515	119	349.333	129.333	507.667	238.183	15.3835	79.0984	10.8441	4.5394	57.2326	131.333	615.036	591	1206.04	2021-02-05 07:00:00	2021-02-09 07:00:00
113.333	8	381.667	167	20.7641	10.6667	25	216.667	408.333	133.667	26.8807	40.5981	18.5904	8.2903	21.3649	83.7273	403.86	682	1085.86	2021-01-07 07:00:00	2021-01-11 07:00:00	21	I1011M	wl+uv	5	f	y	3		21.3333	17.6667	294.667	114	32.1381	24.3333	127	182.667	213.333	53.9941	24.6455	42.0612	12.0713	12.5742	39.4167	44.6	473	559.833	1032.83	2021-02-05 07:00:00	2021-02-09 07:00:00
128.667	7.33333	350.333	39.6667	14.302	52	20.6667	311	58.3333	19.1961	36.4017	18.469	16.0669	20.3347	16.0938	20.3457	257.411	412	669.411	2021-01-07 07:00:00	2021-01-11 07:00:00	22	I1011M	wl+uv	5	f	y	3		28.3333	7.33333	184	257	43.1733	17.6667	6.66667	437.333	85.3333	25.8262	33.9368	32.5303	14.1403	19.7965	37.9636	28.6494	555	524.142	1079.14	2021-02-05 07:00:00	2021-02-09 07:00:00
200.333	6.66667	261.333	116.667	26.812	72.3333	189.333	282	236.667	68.1449	21.9635	43.5287	12.6227	9.34081	27.36	65.3784	341.881	604.75	946.631	2021-01-07 07:00:00	2021-01-11 07:00:00	23	I1011M	wl+uv	5	f	y	3		18.6667	261.667	99	363.333	107.944	36.3333	6.66667	376	236	35.5277	26.1818	42.5769	6.29371	19.8881	85.92	28.8608	558.5	552.722	1111.22	2021-02-05 07:00:00	2021-02-09 07:00:00
152.333	6.33333	324	138.667	26.9487	29.6667	210	37.6667	376	80.9591	25.9029	38.2427	16.095	9.80789	21.75	65.3077	347.879	636.75	984.629	2021-01-07 07:00:00	2021-01-11 07:00:00	24	I1011M	wl+uv	5	f	y	3		182.333	56.6667	343.667	182	70.9145	13.3333	7	452	319	32.2631	25.3911	45.5842	6.53631	18.8547	70	37.12	584	567.591	1151.59	2021-02-05 07:00:00	2021-02-09 07:00:00
167	6	386.333	39.6667	14.8194	17.3333	289.667	118.667	305.333	47.2434	33.1554	25.2803	15.573	17.5824	14.9677	34.4143	229.67	604.5	834.17	2021-01-07 07:00:00	2021-01-11 07:00:00	25	I1011M	wl+uv	5	f	y	3		24.6667	72.3333	161.667	278.667	58.4694	19.3333	318.667	92.6667	395	161.567	14.5734	85.9138	8.79428	5.7791	66.4857	115.478	585.5	663.013	1248.51	2021-02-05 07:00:00	2021-02-09 07:00:00
229	6.33333	305.667	53.6667	16.3079	84.6667	6.66667	250.667	56.3333	18.3634	25.7918	19.505	7.40557	18.3862	21.8276	18.5694	158.195	334.25	492.445	2021-01-07 07:00:00	2021-01-11 07:00:00	26	I1011M	wl+uv	5	f	y	3		63.3333	111.667	155.333	240	54.3627	18.3333	13.3333	375.667	157.333	51.1944	26.3644	44.419	10.5458	15.8187	49.9524	40.7302	565.5	604.277	1169.78	2021-02-05 07:00:00	2021-02-09 07:00:00
182.333	6	268	235	38.9861	25.6667	203	229.333	290	95.7173	20.2923	46.4568	8.76827	11.524	38.1429	52.7826	333.634	607	940.634	2021-01-07 07:00:00	2021-01-11 07:00:00	27	I1011M	wl+uv	5	f	y	3		18	195.667	193.333	279	44.2376	20.3333	7	284	208.333	32.5651	30.5523	40.1074	12.3724	18.1799	44.9592	36.8056	572.25	642.338	1214.59	2021-02-05 07:00:00	2021-02-09 07:00:00
179.333	6	332.667	46.6667	15.3622	46.3333	7.33333	166.333	151	30.7931	31.2605	21.4113	11.8487	19.4118	16.0638	24.6753	188.685	475	663.684	2021-01-07 07:00:00	2021-01-11 07:00:00	28	I1011M	wl+uv	5	f	y	3		46.6667	9.33333	208.667	240.667	64.5926	208.333	206.333	375.667	227	167.611	12.0128	83.7872	8.4345	3.57827	63.0303	132.714	519.82	464.5	984.32	2021-02-05 07:00:00	2021-02-09 07:00:00
117.333	7.33333	332	86.3333	22.2418	62.3333	378	72.6667	499	119.175	25.8758	41.3592	18.0879	7.78786	25.0417	79.2581	450.594	614.25	1064.84	2021-01-07 07:00:00	2021-01-11 07:00:00	29	I1011M	wl+uv	5	f	y	3		279	17	384.667	118	31.9232	8	27.6667	462.667	405.333	79.104	22.3768	58.7727	10.9341	11.4427	42.6512	74.1778	635.25	664.208	1299.46	2021-02-05 07:00:00	2021-02-09 07:00:00
172.667	7.33333	298.667	145.333	25.5449	38.6667	6.33333	303.333	401	136.267	18.15	51.7419	14.0516	4.09839	27.5417	134.714	330.5	604.595	935.095	2021-01-07 07:00:00	2021-01-11 07:00:00	30	I1011M	wl+uv	5	f	y	3		53.6667	11	289.333	159.667	39.3308	122.667	226.667	178.333	355.667	129.319	18.3008	55.1233	13.0362	5.26462	36.7308	100.667	477.5	528.867	1006.37	2021-02-05 07:00:00	2021-02-09 07:00:00
100	7	293.333	126	22.8765	63.3333	7.66667	225	137.333	37.0535	31.8274	28.2598	17.292	14.5353	20.1014	37.9655	346.63	550.5	897.13	2021-01-07 07:00:00	2021-01-11 07:00:00	31	I1011M	wl+uv	5	f	y	3		21.3333	30.6667	207.667	245.333	82.836	23	12.6667	249.333	272	66.0935	18.5969	65.7703	6.78534	11.8115	84.4815	55.0213	602.25	619.23	1221.48	2021-02-05 07:00:00	2021-02-09 07:00:00
156.667	7.33333	366.333	40	12.5314	52.6667	101.333	241.333	134.333	26.205	43.9117	17.2874	22.7129	21.1987	13	21.8809	292.399	459.5	751.898	2021-01-07 07:00:00	2021-01-11 07:00:00	32	I1011M	wl+uv	5	f	y	3		12	24.6667	190.667	290	61.5328	22	60.3333	90	147.333	35.9267	25.5933	44.9412	8.5311	17.0622	67.5	33.6618	578.049	567.75	1145.8	2021-02-05 07:00:00	2021-02-09 07:00:00
39.3333	33.6667	307	205.667	47.2607	72.3333	8.66667	476.333	44.6667	13.7302	31.8995	26.2047	10.8006	21.0989	45.4419	16.3571	488.33	343.5	831.83	2021-01-07 07:00:00	2021-01-11 07:00:00	1	L1014F	wl+uv	5	f	y	3		75	8.33333	292.667	165.333	38.8682	116	83.6667	282.667	207.333	104.514	19.5898	52.9104	14.6193	4.97056	38.24	96.0588	478.25	529.297	1007.55	2021-02-05 07:00:00	2021-02-09 07:00:00
35	27.3333	190	335.333	70.1751	58	112	323.333	381	144.833	13.9705	88.7778	9.31369	4.65684	64.0556	138.222	576.5	656.176	1232.68	2021-01-07 07:00:00	2021-01-11 07:00:00	2	L1014F	wl+uv	5	f	y	3		24.6667	5.66667	228.333	156	28.7507	28.6667	99.3333	212.667	154.333	35.0523	38.5468	27.026	20.2746	18.2722	25.4198	28.8082	514.571	525.75	1040.32	2021-02-05 07:00:00	2021-02-09 07:00:00
26.6667	10	204.333	196.667	32.3135	31.3333	8.66667	265.333	317.333	59.6587	26.5738	42.283	15.0418	11.532	34.6833	52.1957	520.819	599.5	1120.32	2021-01-07 07:00:00	2021-01-11 07:00:00	3	L1014F	wl+uv	5	f	y	3		41.3333	6.33333	458.667	142.667	23.1233	50.6667	131	318	304	58.4113	39.5699	29.8986	28.9606	10.6093	21.7921	52.027	550.25	631.148	1181.4	2021-02-05 07:00:00	2021-02-09 07:00:00
45	11.3333	160.333	218	47.5568	57.3333	13	437.333	109.667	19.5034	27.7886	32.5045	9.51321	18.2754	49.2105	23.8082	467.338	434.5	901.838	2021-01-07 07:00:00	2021-01-11 07:00:00	4	L1014F	wl+uv	5	f	y	3		28.6667	7	299	151	24.3517	71.3333	5.33333	147	193.333	27.8889	34.9747	23.2158	19.1228	15.8518	21.4868	25.3016	408.108	398.5	806.608	2021-02-05 07:00:00	2021-02-09 07:00:00
69	12.3333	227.667	427	54.9849	65.6667	585.333	65.6667	585.333	358.167	14.627	82.3966	9.83538	4.79159	57.3333	133.842	559	635.75	1194.75	2021-01-07 07:00:00	2021-01-11 07:00:00	5	L1014F	wl+uv	5	f	y	3		24.3333	15.6667	265.333	161.667	38.8407	28.3333	172	120.333	257.667	68.1394	24.8362	43.5253	12.7944	12.0418	37.1373	50.3125	473.835	603.25	1077.09	2021-02-05 07:00:00	2021-02-09 07:00:00
36.6667	64.6667	105.333	256.667	53.3568	32	24	256	93.6667	27.5556	32.6417	33.6615	12.8056	19.8361	44.6275	26.5823	568.75	528	1096.75	2021-01-07 07:00:00	2021-01-11 07:00:00	6	L1014F	wl+uv	5	f	y	3		82	7.66667	220	424	81.1623	66	382	109.667	499.667	381.333	13.7907	86.2909	11.534	2.25666	46.587	289.222	535.814	650.5	1186.31	2021-02-05 07:00:00	2021-02-09 07:00:00
18	23.3333	157.667	293.667	80.2338	69.3333	8.66667	358.333	124	21.8457	28.2501	35.25	8.57593	19.6742	57.5882	25.5128	489.33	497.5	986.83	2021-01-07 07:00:00	2021-01-11 07:00:00	7	L1014F	wl+uv	5	f	y	3		6.66667	19.3333	157	193.667	36.9499	122	263.333	154.333	347.667	34.2256	29.8381	33.9916	16.0474	13.7907	31.7812	36.5636	509.25	503.398	1012.65	2021-02-05 07:00:00	2021-02-09 07:00:00
113	13	244.333	171	31.8194	93.6667	6.66667	273.333	399.667	90.7143	21.9699	45.6709	16.4079	5.56199	32.1695	85.5	474.5	526.829	1001.33	2021-01-07 07:00:00	2021-01-11 07:00:00	8	L1014F	wl+uv	5	f	y	3		83	6	466	106.333	18.4242	22.3333	180	123	516.667	112.817	34.8019	30.1803	26.2441	8.55784	18.8804	64.8333	434.25	641.503	1075.75	2021-02-05 07:00:00	2021-02-09 07:00:00
31.6667	11.3333	214	213	40.2143	13.6667	15	238.667	268.333	59.4742	23.7349	47.9575	12.6249	11.1099	40.48	56.4545	518.75	608.461	1127.21	2021-01-07 07:00:00	2021-01-11 07:00:00	9	L1014F	wl+uv	5	f	y	3		30	9.66667	221.333	377.333	59.9899	50.6667	10	88	342	66.2685	20.8514	59.4337	10.0488	10.8025	61.825	57.2093	621	612.888	1233.89	2021-02-05 07:00:00	2021-02-09 07:00:00
118.667	7.33333	198.667	134.667	29.4861	71.6667	6.66667	247.333	238.667	61.3962	25.7553	39.5446	16.0652	9.6901	26.4444	61.2632	416.355	582	998.355	2021-01-07 07:00:00	2021-01-11 07:00:00	10	L1014F	wl+uv	5	f	y	3		32.3333	7.66667	363.667	129.667	29.6292	101	8.33333	161.667	218.667	27.0042	32.9387	29.3053	15.5893	17.3494	32.371	26.5507	501.576	458	959.576	2021-02-05 07:00:00	2021-02-09 07:00:00
25.6667	431.333	63	604	194.375	89.3333	29.6667	318.667	251	56.5556	16.3009	75.4154	4.51411	11.7868	145.722	48.4894	670.517	554.75	1225.27	2021-01-07 07:00:00	2021-01-11 07:00:00	11	L1014F	wl+uv	5	f	y	3		71.3333	10.3333	332.333	234.333	35.7468	51.6667	179.667	177	437.333	82.7989	26.7872	43.3271	18.025	8.76217	28.3472	74.1429	510.073	648.75	1158.82	2021-02-05 07:00:00	2021-02-09 07:00:00
32.3333	16.3333	263.333	232.667	63.6239	23.6667	6.66667	369.667	169.333	33.9094	23.4003	44.6452	9.3098	14.0905	58.5676	35.4464	543.561	494.25	1037.81	2021-01-07 07:00:00	2021-01-11 07:00:00	12	L1014F	wl+uv	5	f	y	3		33	9	401.333	218.333	33.5032	88.3333	435	145.667	565	347	19.843	59.7468	15.3218	4.52119	36.2623	139.333	552.808	627	1179.81	2021-02-05 07:00:00	2021-02-09 07:00:00
24.3333	10.3333	193	353	75.4667	81.3333	26.3333	375.333	153.667	25.4157	25.5933	40.8431	8.5311	17.0622	64.1471	29.1912	546.06	495.25	1041.31	2021-01-07 07:00:00	2021-01-11 07:00:00	13	L1014F	wl+uv	5	f	y	3		8.33333	9	290	118	22.8688	82.6667	7	161.667	222.667	26.4027	38.4033	25.7255	19.5782	18.8252	25.4744	25.9867	497.25	486.75	984	2021-02-05 07:00:00	2021-02-09 07:00:00
27.6667	18.6667	218	195	43.3194	43.3333	13	240.333	177.333	53.4841	26.7658	40.7809	15.0398	11.726	35.3559	47.7391	522.25	563.512	1085.76	2021-01-07 07:00:00	2021-01-11 07:00:00	14	L1014F	wl+uv	5	f	y	3		44.6667	5	353.333	194.667	26.789	28.6667	234.333	148	571.667	342.417	25.9331	46.3077	23.0833	2.84979	26.642	205.6	539.5	679.358	1218.86	2021-02-05 07:00:00	2021-02-09 07:00:00
57	10.6667	177.667	207.333	36.3501	18.6667	9.33333	330.333	240.333	48.75	27.8655	38.4444	16.6067	11.2588	33.6271	45.55	496	582.522	1078.52	2021-01-07 07:00:00	2021-01-11 07:00:00	15	L1014F	wl+uv	5	f	y	3		57.3333	6.66667	186.333	203.333	38.9871	64.3333	239	221.333	388.333	143.819	19.5611	56.0897	14.7962	4.76489	33.5085	126.211	494.078	599.5	1093.58	2021-02-05 07:00:00	2021-02-09 07:00:00
20	16	234.333	239	34.2208	48	7.33333	406	138	26.6475	35.3605	32.4468	16.8025	18.558	35.2239	29.9324	589.545	554	1143.55	2021-01-07 07:00:00	2021-01-11 07:00:00	16	L1014F	wl+uv	5	f	y	3		30.6667	8	412.333	125.333	19.7667	42.3333	134.667	164.667	228.333	33.5983	36.8524	27.1156	21.8106	15.0418	17.7011	40.7667	385	611.5	996.5	2021-02-05 07:00:00	2021-02-09 07:00:00
53.6667	9.33333	146.667	203	29.7132	39	6.33333	227.333	44.6667	18.0269	43.2951	22.0347	18.0188	25.2763	27.2083	18.3465	489.58	463.25	952.83	2021-01-07 07:00:00	2021-01-11 07:00:00	17	L1014F	wl+uv	5	f	y	3		51.3333	6.66667	262.667	405.667	48.4783	79.3333	378.333	109.667	545	326.356	18.0911	66.0278	14.0708	4.02024	39.9643	157.25	559.306	629	1188.31	2021-02-05 07:00:00	2021-02-09 07:00:00
36.3333	8	209.667	163	25.2289	74.3333	18.3333	436.667	62	21.4628	43.4461	23.3121	22.0998	21.3464	22.1591	24.5059	487.581	520.5	1008.08	2021-01-07 07:00:00	2021-01-11 07:00:00	18	L1014F	wl+uv	5	f	y	3		16	6.33333	284.333	315	48.3869	79.6667	107.333	233.333	269.667	54.4159	32	36.4331	18.3937	13.6063	31.0411	43.7222	566.5	593.133	1159.63	2021-02-05 07:00:00	2021-02-09 07:00:00
22	23	270.667	197.667	33.5696	26.3333	7.66667	314.667	198.333	39.3421	33.6754	36.1194	18.8482	14.8272	31.2267	42.339	585.047	624.75	1209.8	2021-01-07 07:00:00	2021-01-11 07:00:00	19	L1014F	wl+uv	5	f	y	3		40.6667	11.3333	319.333	135.333	28.9542	52.6667	61.6667	105.667	219.333	51.8277	27.7886	34.3333	18.2754	9.51321	25.1507	51.9737	458.841	493.75	952.591	2021-02-05 07:00:00	2021-02-09 07:00:00
75	8.66667	358	161	24.0279	101.667	204.333	166.333	495.667	274.867	25.6516	40.8316	20.7913	4.8603	24.3117	111.5	468	587.415	1055.41	2021-01-07 07:00:00	2021-01-11 07:00:00	20	L1014F	wl+uv	5	f	y	3		25.3333	6	224.333	288	30.9333	33.3333	115	116	317	46.6561	29.3009	37.3504	16.7791	12.5217	29.3731	48.04	491.829	600.5	1092.33	2021-02-05 07:00:00	2021-02-09 07:00:00
72.6667	10	328.667	224	56.9613	115.667	15.3333	333.667	129.333	47.375	21.5987	36.0706	9.91	11.6887	46.7436	27.0217	455.592	310.75	766.342	2021-01-07 07:00:00	2021-01-11 07:00:00	21	L1014F	wl+uv	5	f	y	3		17.3333	5.66667	308.333	303.667	31.3993	58	267	130.333	391.333	66.9	27.1177	42.9259	18.3296	8.78814	29.1918	71.5714	532.565	626.25	1158.82	2021-02-05 07:00:00	2021-02-09 07:00:00
71	13	288.333	93	30.0984	82	188.333	167.333	517.333	174.611	23.8563	46.2289	20.4072	3.4491	27.493	157.083	488	604.813	1092.81	2021-01-07 07:00:00	2021-01-11 07:00:00	22	L1014F	wl+uv	5	f	y	3		45.3333	9.66667	247	233.333	35.3801	40	157.333	51	568	193.917	25.3645	46.495	21.3464	4.01814	24.6118	162.75	522.818	651	1173.82	2021-02-05 07:00:00	2021-02-09 07:00:00
87	25	193.333	90.6667	26.0896	75.3333	11.3333	455	127	20.5371	29.0555	23.3534	10.7706	18.2849	29.1861	19.9178	313.641	363.5	677.141	2021-01-07 07:00:00	2021-01-11 07:00:00	23	L1014F	wl+uv	5	f	y	3		13	138	179.333	391.667	110.105	40	9.66667	309	203.333	28.6211	28.0536	40.8929	6.51244	21.5411	93.3462	25.0349	608.539	536.25	1144.79	2021-02-05 07:00:00	2021-02-09 07:00:00
29.6667	18	187.333	434.667	72.8105	78	9.66667	192.333	256.667	64.4643	20.3605	60.3125	12.4708	7.88971	50.0612	76.5161	612.787	593.25	1206.04	2021-01-07 07:00:00	2021-01-11 07:00:00	24	L1014F	wl+uv	5	f	y	3		16.3333	33.6667	230	215	43.5079	47.3333	8.33333	145	345.333	41.5476	27.0174	39.1682	13.6349	13.3824	42.3333	35.9434	573	474.915	1047.91	2021-02-05 07:00:00	2021-02-09 07:00:00
65.6667	16	289	166	25.6288	33	5.33333	236	297.333	97.0524	28.8202	39.9211	21.236	7.58427	24.0238	84.4333	504.325	633.25	1137.57	2021-01-07 07:00:00	2021-01-11 07:00:00	25	L1014F	wl+uv	5	f	y	3		12	18.3333	278	218	35.3833	48	131.667	132.333	342.667	38.3113	30.9002	32.9024	17.083	13.8172	28.1176	38.8182	478.5	535.855	1014.35	2021-02-05 07:00:00	2021-02-09 07:00:00
42.3333	203.667	99	350.667	71.2328	82.3333	16.6667	354	167.667	49.7143	28.9662	35.1913	16.876	12.0903	29.209	43.5417	490.33	521.25	1011.58	2021-01-07 07:00:00	2021-01-11 07:00:00	26	L1014F	wl+uv	5	f	y	3		73.3333	9.33333	387.667	170.333	37.3672	52.3333	275.333	110	377.333	195.205	20.9399	57.1159	15.4773	5.46259	40.0588	105.444	510.75	621.729	1132.48	2021-02-05 07:00:00	2021-02-09 07:00:00
140.667	32.6667	192.667	318.333	72.4226	42.6667	454	52.3333	666.333	560.167	9.0235	121.472	5.76501	3.25849	73.9565	205.538	425.102	668	1093.1	2021-01-07 07:00:00	2021-01-11 07:00:00	27	L1014F	wl+uv	5	f	y	3		90	9.33333	267	399.333	65.6705	69.3333	330.667	84.3333	496.667	119.55	16.2726	70.9385	9.76356	6.50904	55.9487	93.4231	545.311	607.25	1152.56	2021-02-05 07:00:00	2021-02-09 07:00:00
29.6667	15.6667	203	68.3333	27.7353	20.3333	29.6667	220.333	137	45.3973	35.1526	32.5571	20.3383	14.8143	25.3951	42.3898	510.5	630.752	1141.25	2021-01-07 07:00:00	2021-01-11 07:00:00	28	L1014F	wl+uv	5	f	y	3		65.6667	13	234.667	350.667	108.579	38.3333	328	198	347	91.6402	20.4309	56.4691	10.0893	10.3416	49.975	62.8049	499.577	643.75	1143.33	2021-02-05 07:00:00	2021-02-09 07:00:00
81.3333	6.66667	197.667	259	43.1414	105.667	6.66667	234	309.667	82.1944	18.9474	48.56	12.3789	6.56842	34.2653	75.5	419.604	490.75	910.354	2021-01-07 07:00:00	2021-01-11 07:00:00	29	L1014F	wl+uv	5	f	y	3		10.6667	71.3333	275.333	255.333	52.0296	63	6.66667	167.333	272.667	33.2741	25.9391	42.1068	10.829	15.1102	49.6512	36.7	538.25	546.19	1084.44	2021-02-05 07:00:00	2021-02-09 07:00:00
81.3333	6.33333	246.667	242.667	35.8742	96.3333	435	135	557.667	240.667	18.8511	60.4776	16.3189	2.53224	37.6379	207.667	547	597.276	1144.28	2021-01-07 07:00:00	2021-01-11 07:00:00	30	L1014F	wl+uv	5	f	y	3		13	16.6667	281.333	163.333	29.4629	64.6667	63	146.333	178.667	36.2083	29.3468	30.4444	15.3005	14.0463	28.1803	32.9107	433.1	457.25	890.35	2021-02-05 07:00:00	2021-02-09 07:00:00
26.3333	5.66667	175	227	32.8876	159.667	7.66667	613.333	45.6667	9.24897	35.0792	21.7857	12.7788	22.3003	35.8824	13.7079	457.341	305	762.341	2021-01-07 07:00:00	2021-01-11 07:00:00	31	L1014F	wl+uv	5	f	y	3		59.6667	6	422.333	117	17.0184	57	122.667	223.667	272.667	66.3169	37.2132	28.7432	27.407	9.80618	16.6697	62.4872	454.25	609.25	1063.5	2021-02-05 07:00:00	2021-02-09 07:00:00
78.6667	6	281.333	277	30.7758	15	34.3333	161.333	558.667	178.189	23.2624	50.4268	18.4397	4.8227	31.5539	122.588	513.25	680.145	1193.4	2021-01-07 07:00:00	2021-01-11 07:00:00	32	L1014F	wl+uv	5	f	y	3		25.3333	12.6667	297.667	231	40.5751	34.6667	264	75.6667	396.333	66.7222	23.623	47.5532	15.5812	8.04188	34.8226	72.2188	540.5	577	1117.5	2021-02-05 07:00:00	2021-02-09 07:00:00
62.6667	75.6667	117.333	343.333	101.033	36.3333	10	482.667	105	28.9495	29.306	33.0342	5.00957	24.2964	86.95	21.9175	434.599	531.5	966.099	2021-01-07 07:00:00	2021-01-11 07:00:00	1	w1118	wl+uv	5	f	y	3		38.3333	11	338	124.333	21.863	30	118	254.333	262	51.0728	31.9051	32.5512	19.8465	12.0586	23.9114	46.7708	473.336	560	1033.34	2021-02-05 07:00:00	2021-02-09 07:00:00
28.6667	13.3333	264.333	158	48.3276	12.6667	39.3333	391.333	166	51.6389	25.5755	44.3235	11.0326	14.5429	44.6364	44.0862	490.83	639.25	1130.08	2021-01-07 07:00:00	2021-01-11 07:00:00	2	w1118	wl+uv	5	f	y	3		95	216.667	116	317.667	60.4167	16	8.33333	272	306	117.029	15.5911	82.9836	9.71246	5.87859	59	122.609	602.5	671.156	1273.66	2021-02-05 07:00:00	2021-02-09 07:00:00
49.6667	6.33333	304.333	235	55.0781	17.3333	14.6667	219.667	280.667	45.6667	22.6099	48.6222	9.79763	12.8123	50.1538	47.451	488.83	605	1093.83	2021-01-07 07:00:00	2021-01-11 07:00:00	3	w1118	wl+uv	5	f	y	3		16	13.6667	228.667	228	43.5974	95	335	156	463	268.741	18.3565	62.7846	13.5556	4.80094	48.375	103.471	580.75	564.819	1145.57	2021-02-05 07:00:00	2021-02-09 07:00:00
100.667	34.6667	303.667	58	18.1632	41	14.3333	495.333	45.6667	15.0673	41.8634	16.2771	17.6532	24.2102	20.0571	13.5208	351.75	324.652	676.402	2021-01-07 07:00:00	2021-01-11 07:00:00	4	w1118	wl+uv	5	f	y	3		24	6	226.333	222.333	33.8047	79	211	154	467.333	138.016	23.9471	48.2169	19.6193	4.32779	32.0441	121.533	545.25	592.999	1138.25	2021-02-05 07:00:00	2021-02-09 07:00:00
55.6667	310	92.6667	443	122.944	31.6667	9.66667	401.333	209	24.5482	27.2974	42.1101	5.50957	21.7878	106.136	25.9195	586.047	561.25	1147.3	2021-01-07 07:00:00	2021-01-11 07:00:00	5	w1118	wl+uv	5	f	y	3		332.333	114	390.333	276	66.7889	23.3333	12.3333	318	921.333	246.325	10.5903	126	6.01073	4.57961	52.1905	222.875	663.5	660.466	1323.97	2021-02-05 07:00:00	2021-02-09 07:00:00
18.6667	8.66667	147	90.6667	31.114	12.3333	37.6667	194.333	140.667	33.2537	41.5312	27.4061	21.3949	20.1363	25.4588	29.475	544.5	586.407	1130.91	2021-01-07 07:00:00	2021-01-11 07:00:00	6	w1118	wl+uv	5	f	y	3		17.3333	12.3333	269.333	207.333	46.4365	92.6667	423.333	167.333	553	438.567	18.2705	71.3231	14.6164	3.65411	47.5	166.615	618	590.853	1208.85	2021-02-05 07:00:00	2021-02-09 07:00:00
17	134	149.667	229.667	48.5853	19.6667	14.6667	337.333	199.333	52.8718	26.0362	44.0865	10.5146	15.5216	52.3809	38.4677	550.309	595.75	1146.06	2021-01-07 07:00:00	2021-01-11 07:00:00	7	w1118	wl+uv	5	f	y	3		113.667	133.333	201.333	179.667	44.5977	10.6667	111.333	381.333	183.333	75.9537	30.2038	43.2667	17.8346	12.3692	35.871	53.9302	637.471	664.667	1302.14	2021-02-05 07:00:00	2021-02-09 07:00:00
74.6667	13.6667	194	404.667	84.0444	63.6667	6.33333	443.667	81.6667	16.5992	31.2935	31.024	7.76078	23.5327	66.0645	19.4681	509.073	460.25	969.323	2021-01-07 07:00:00	2021-01-11 07:00:00	8	w1118	wl+uv	5	f	y	3		28	11	267.333	224.667	52.1524	55.6667	453	103.667	616	474.833	19.3192	62.791	16.4357	2.88346	40.0351	192.5	570.5	628.002	1198.5	2021-02-05 07:00:00	2021-02-09 07:00:00
35	24.3333	310.333	151	43.822	19	115	67	209.667	52.3983	24.2837	45.9897	11.2657	13.0181	45.8	46.1538	517.57	597.5	1115.07	2021-01-07 07:00:00	2021-01-11 07:00:00	9	w1118	wl+uv	5	f	y	3		39.6667	515.667	39.6667	515.667	176.533	37	310	46	499	288.944	9.95654	133.629	7.11181	2.84473	88.92	245.4	661.75	664.666	1326.42	2021-02-05 07:00:00	2021-02-09 07:00:00
25.6667	7.66667	191	265.333	38.9069	17.3333	29.3333	338	127.333	23.9656	36.8331	29.4694	13.7811	23.052	36.2909	25.3913	498.577	584.25	1082.83	2021-01-07 07:00:00	2021-01-11 07:00:00	10	w1118	wl+uv	5	f	y	3		25.3333	46	157	366.333	82.3095	21.6667	9	254.667	335.333	83.9722	19.2832	63.9559	11.343	7.94013	57.675	72.9286	586	648.518	1234.52	2021-02-05 07:00:00	2021-02-09 07:00:00
34	6.66667	166.667	206.333	54.2048	17.6667	9.66667	398.333	97.6667	22.5643	33.1092	31.3561	12.7922	20.317	41.6471	24.8765	526.317	508.25	1034.57	2021-01-07 07:00:00	2021-01-11 07:00:00	11	w1118	wl+uv	5	f	y	3		21.6667	183.667	127.333	253.667	109.04	59.3333	10	303.333	261.333	30.4352	30.5637	33.7541	12.5261	18.0376	42.32	27.8056	536.814	492.5	1029.31	2021-02-05 07:00:00	2021-02-09 07:00:00
35.3333	77.3333	115	226.333	100.436	77.3333	11.3333	489.333	73.3333	14.2502	40.6057	24.9321	11.53	29.0757	49.413	15.2241	569.802	439.75	1009.55	2021-01-07 07:00:00	2021-01-11 07:00:00	12	w1118	wl+uv	5	f	y	3		213.333	26.3333	418	198	51.4484	71.3333	8.66667	357.333	570.333	153.167	13.5636	90.1458	7.34694	6.21664	71.1923	112.545	621.5	585.995	1207.49	2021-02-05 07:00:00	2021-02-09 07:00:00
49.6667	13.6667	183	254.333	43.1419	37.3333	6.66667	314	17.6667	8.44169	51.813	16.1932	13.0158	38.7972	35.1346	9.83871	456.591	381.25	837.841	2021-01-07 07:00:00	2021-01-11 07:00:00	13	w1118	wl+uv	5	f	y	3		14.6667	46	222.667	283.667	53.922	61.6667	87	280.333	272	116.914	18.8169	67.473	11.4427	7.37418	52.9778	89.9655	607.75	642.061	1249.81	2021-02-05 07:00:00	2021-02-09 07:00:00
23.3333	95.6667	188	251.333	97.75	32.6667	18	370.333	76.6667	18.6126	37.4254	28.4698	11.8053	25.6201	45.6383	20.5588	545.561	514.75	1060.31	2021-01-07 07:00:00	2021-01-11 07:00:00	14	w1118	wl+uv	5	f	y	3		14.3333	105	147.667	379.333	81.0672	12	344.667	17.3333	460.667	291.917	13.698	99.0625	11.1296	2.56837	67.9487	233.889	659.75	700.469	1360.22	2021-02-05 07:00:00	2021-02-09 07:00:00
46.6667	5.33333	259	196.667	38.9386	8.33333	8.66667	181.333	335.333	49.8157	23.8328	39.5158	11.5401	12.2927	31.9348	46.6326	367.123	571.25	938.373	2021-01-07 07:00:00	2021-01-11 07:00:00	15	w1118	wl+uv	5	f	y	3		24.3333	11.6667	234.667	222.333	39.9624	62.3333	43.6667	308	241.333	77.7619	22.0843	54.0909	13.8027	8.28163	41.6364	74.8485	572.301	617.5	1189.8	2021-02-05 07:00:00	2021-02-09 07:00:00
7.66667	8.66667	201.667	298.667	33.7119	12	5	460.333	29.6667	10.043	55.7517	16.8153	15.8214	39.9302	32.2064	10.717	505.824	427.25	933.074	2021-01-07 07:00:00	2021-01-11 07:00:00	16	w1118	wl+uv	5	f	y	3		35.6667	16.6667	140.333	246.333	39.2331	39.3333	347.333	110.333	381	170.083	18.9607	63.52	13.3989	5.5618	39.1132	122.318	513	687.307	1200.31	2021-02-05 07:00:00	2021-02-09 07:00:00
53	7	345.667	152	32.88	54.3333	11	378.667	96.3333	28.471	36.0126	23.3217	17.8804	18.1322	19.6056	26.9861	349.75	484	833.75	2021-01-07 07:00:00	2021-01-11 07:00:00	17	w1118	wl+uv	5	f	y	3		7.66667	38	104.667	549	126.925	16.3333	68.3333	150.333	486.667	162.058	13.0909	104.022	7.96838	5.12253	93.3571	120.611	675.5	683.262	1358.76	2021-02-05 07:00:00	2021-02-09 07:00:00
24	7.66667	188	155	29.9766	25.6667	6.33333	440.667	110	19.8889	42.5083	24.9172	16.0978	26.4105	31.5156	20.8952	504.075	548.5	1052.57	2021-01-07 07:00:00	2021-01-11 07:00:00	18	w1118	wl+uv	5	f	y	3		13.3333	28.3333	177	452	100.044	51	196.333	71.6667	563.667	241.778	12.3052	111.233	9.72973	2.57552	81.7647	222.556	700.5	651.585	1352.09	2021-02-05 07:00:00	2021-02-09 07:00:00
28.6667	14	146.667	143.333	35.2639	37	8.33333	342.667	128.667	23.8295	35.5338	28.844	15.6248	19.909	31.8871	26.4557	494.078	522.5	1016.58	2021-01-07 07:00:00	2021-01-11 07:00:00	19	w1118	wl+uv	5	f	y	3		23.3333	17.3333	321.333	327	84.6154	91.6667	202.333	234	460.667	111.265	19.8999	61.2464	14.1318	5.76808	49.449	90.15	605.75	590.341	1196.09	2021-02-05 07:00:00	2021-02-09 07:00:00
31.3333	8.66667	222.333	202.667	33.0865	17.3333	15.3333	344.333	91.6667	22.4586	37.5391	26.76	13.5141	24.025	32.8333	23.3438	443.846	559.5	1003.35	2021-01-07 07:00:00	2021-01-11 07:00:00	20	w1118	wl+uv	5	f	y	3		26	16.3333	296.667	174	53.6457	63.6667	123	242.333	302	74.1823	18.1831	65.9306	10.3543	7.82883	54.2195	81.4194	555.75	631	1186.75	2021-02-05 07:00:00	2021-02-09 07:00:00
94	15	280	271.333	64.899	23.6667	8	324	44	16.2551	30.1045	28.5083	7.52613	22.5784	55.9	19.3778	419.104	436	855.104	2021-01-07 07:00:00	2021-01-11 07:00:00	21	w1118	wl+uv	5	f	y	3		14	128.667	179.667	272.667	70.6056	27.3333	90.3333	276	187	62.4851	19.8985	60.9747	10.3271	9.57145	54.0244	68.4737	553.808	650.25	1204.06	2021-02-05 07:00:00	2021-02-09 07:00:00
44.6667	11	170	226.667	30.9404	35.3333	9.66667	209	188	30.7612	34.6653	28.4234	15.6879	18.9773	27.7258	29	429.25	546.718	975.968	2021-01-07 07:00:00	2021-01-11 07:00:00	22	w1118	wl+uv	5	f	y	3		418.667	22.6667	422	234.667	54.2222	64.6667	7.66667	244	1086	252.322	9.37392	139.794	4.41126	4.96267	49.875	219.722	657	607.384	1264.38	2021-02-05 07:00:00	2021-02-09 07:00:00
76	13.6667	360.667	136.667	27.3829	89	7.33333	512.333	44.3333	15.3708	34.9183	21.442	16.9531	17.9652	20.7612	22.0845	348.879	390.75	739.629	2021-01-07 07:00:00	2021-01-11 07:00:00	23	w1118	wl+uv	5	f	y	3		441	231.667	452.333	232.333	230.333	78.6667	29	518.667	640.667	233.675	6.7413	192.609	2.0517	4.6896	183.143	196.75	650	597.822	1247.82	2021-02-05 07:00:00	2021-02-09 07:00:00
42.3333	14.6667	196.667	155.667	45.2554	19.3333	66.6667	143.333	245.333	76.1	19.0231	58.7632	11.514	7.50913	39.7391	87.9333	460.09	656.25	1116.34	2021-01-07 07:00:00	2021-01-11 07:00:00	24	w1118	wl+uv	5	f	y	3		27	38	166.333	180.333	46.3759	28	8.33333	295	237.667	54.8731	24.3897	50.4948	13.5778	10.8119	42.963	59.9535	578.549	645.75	1224.3	2021-02-05 07:00:00	2021-02-09 07:00:00
69	7.66667	276.333	126.333	27.6993	15	15.6667	235.667	114.333	29.6193	35.416	26.9787	14.5683	20.8477	25.7069	27.8675	372.371	578.5	950.871	2021-01-07 07:00:00	2021-01-11 07:00:00	25	w1118	wl+uv	5	f	y	3		20.3333	84.6667	171.667	460	127.071	54.3333	366	59.6667	493.333	364.667	8.58164	153.133	6.57926	2.00238	112.957	285.143	652.75	651.35	1304.1	2021-02-05 07:00:00	2021-02-09 07:00:00
35.3333	7	309.667	133	32.7035	36.6667	9.66667	472	40	11.508	35.1219	18.2286	10.5366	24.5854	36.2143	10.5204	382.117	255.75	637.867	2021-01-07 07:00:00	2021-01-11 07:00:00	26	w1118	wl+uv	5	f	y	3		20.6667	20.3333	245.333	287	48.3115	12.6667	142	243.667	447	164.255	19.3171	67.5195	11.7909	7.52613	38.8298	112.467	620.784	678.75	1299.53	2021-02-05 07:00:00	2021-02-09 07:00:00
83	11	231	233.333	41.2488	17.3333	17.3333	421.333	124.667	25.2049	30.1466	33.4583	10.8025	19.344	38.5349	30.6234	414.106	589.5	1003.61	2021-01-07 07:00:00	2021-01-11 07:00:00	27	w1118	wl+uv	5	f	y	3		18	58	245.667	180.667	44.4735	8.66667	6	215.667	335.667	65.9962	24.5182	52.0515	14.6603	9.85782	41.2241	68.1538	601.75	662.34	1264.09	2021-02-05 07:00:00	2021-02-09 07:00:00
19.6667	7	270.333	233.333	33.0167	19.6667	10.6667	289	41.3333	14.8991	45.3998	21.2486	13.043	32.3567	39.8077	13.7674	519.25	443.791	963.041	2021-01-07 07:00:00	2021-01-11 07:00:00	28	w1118	wl+uv	5	f	y	3		12.3333	23.3333	290	282.667	64.9136	91	155.667	157	423	107.006	15.7017	77.6935	10.1301	5.57158	62.55	105.227	626.25	580.418	1206.67	2021-02-05 07:00:00	2021-02-09 07:00:00
78.3333	82	203.667	220.667	88.0889	100.333	7.33333	475	76	24.4011	23.7099	35.7872	5.80137	17.9086	73.5652	23.5493	423	418.727	841.727	2021-01-07 07:00:00	2021-01-11 07:00:00	29	w1118	wl+uv	5	f	y	3		24.6667	10.3333	294.667	193.333	39.6323	111	402.333	178.667	509	321.741	18.7952	60.5692	15.3253	3.46988	42.3019	141.25	560.5	537.858	1098.36	2021-02-05 07:00:00	2021-02-09 07:00:00
25	202	75	456	125.907	49.6667	23.6667	405.667	142	36.7949	22.9774	50.956	6.31247	16.6649	97.8	33.2121	601.75	562.579	1164.33	2021-01-07 07:00:00	2021-01-11 07:00:00	30	w1118	wl+uv	5	f	y	3		19.3333	11.3333	310	179.333	30.1199	108.667	327.667	173.333	458	163.683	23.7633	48.9634	19.4164	4.34695	33.9104	116.2	571.5	554.759	1126.26	2021-02-05 07:00:00	2021-02-09 07:00:00
19	21.6667	268.333	178.667	34.0487	12.3333	34.3333	408	132.667	38.0984	34.717	31.6812	17.1069	17.6101	29.0588	34.2286	495.578	597.25	1092.83	2021-01-07 07:00:00	2021-01-11 07:00:00	31	w1118	wl+uv	5	f	y	3		27.3333	9	208	256	47.9139	126.667	7.33333	387	238.333	48.202	23.4085	47.6882	11.5784	11.8301	49.2174	46.1915	585.25	524.228	1109.48	2021-02-05 07:00:00	2021-02-09 07:00:00
22	19.6667	218.667	175.667	50.3714	22.6667	13.6667	331	134.667	28.9839	30.6758	36.8443	13.0749	17.6008	42.8654	32.3714	557.25	568.87	1126.12	2021-01-07 07:00:00	2021-01-11 07:00:00	32	w1118	wl+uv	5	f	y	3		177	225	287.667	244	92.1746	21.6667	12	367	474.667	133.25	13.6871	89	7.69901	5.98812	65.3333	119.429	569	658.927	1227.93	2021-02-05 07:00:00	2021-02-09 07:00:00
[truncated: 7 more columns]

## Sheet: Fig2 and SupFig4,5
Fig2D: dsRed transmission					Fig2E	%Mortality (50ppm DDT)				Sup.Fig4: %Receivers/Total					Sup5B	%Mortality (50ppm DDT)
Control females	Cas9 females	Control males	Cas9 males			Control (-Cas9)	Drive (+Cas9)			Control females	Cas9 females	Control males	Cas9 males			Control (-Cas9)	Drive (+Cas9)
45.4545	76	40.8163	66.6667			Males	Males			47.8261	50	62.8205	60			Females	Females
35	80.9524	30.9524	90.9091			80	45.5			44.4444	45.6522	71.1864	46.8085			84.3	54.55
47.3684	80	31.5789	77.2727			83.4	50			41.3043	57.6923	60.3175	59.4595			100	62.5
43.75	75	37.1429	50			70.6	45.46			43.2432	54.5455	68.6275	23.5294			85.72	62
40	75	36.1702	60			76.5	53.34			60	51.2821	69.1176	68.9655			92.4	61.54
51.6129	93.75	45.9459	100			66.7	60			49.2063	41.5584	59.6774	59.322			82.4	72.73
53.8462	74.0741	47.0588	91.1765			66.7	8.4			48.2759	34.7826	38.4615	67.6471			78.6	44.5
50	77.7778	50	79.1667			77.8	20			34.4262	35.1351	50	45.1613			85.72	75
42.4242	100	40.9091	88.8889			100	35.72			41.7722	29.2683	45.9016	50			80	66.67
40	89.4737	44.8276	93.1034			82.36	50			48.5294	63.8889	51.3514	45.9459			84.62	62.5
55.5556	85.7143	47.619	95			75	16.7			45.1613	31.25	44.4444	47.2222			85	66.7
46.4286	100	35	100							58.0645	57.6923	47.7273	43.1373			78.27
51.5152	89.2857	47.3684	87.5		Means	77.906	38.512			42.3729	48.4848	50	65.9574		Means	85.1845	62.869
51.5152	96.5517	42.8571	100							56.8966	35.1351	40.7407	40
57.1429	61.5385	48.3871	66.6667		Fig2F: %Conversion males			Raw data deposited online		31.25	47.2727	63.6364	48.5714
42.8571	69.2308	50	88.2353			Control males	Cas9 males			48.1481	34.6667	50	52.1739
47.82	76.9231	37.5	81.25		Means	2.706	29.04			56.09	55.7692	45.2	54.6875
50	87.5	41.4	70.9677		SEM	0.724	5.02			43.4	60.8696	50	44.4444
38.46	86.6667	33.3	86.3636							43.4	57.5	37.5	48.3333
46.6	70	33.3	88.2353		Sup.Fig5C: %Conversion females					36.58	62.6866	33.37	40.8163
47.6	82.6087	33.33	94.1176			Control females	Cas9 females			51.21	47.5	36.36	50
46.15	91.6667	29.14	94.4444		Means	51.43	41.97			50	55.7692	54.83	60
30	84.6154	47.05	92.8571		SEM	0.3889	2.876			41.46	54	53.12	64.8649
50	100	33.33	95.6522							41.4	48.2143	42.8	56.6667
52.38	91.6	33.33	81.8							67.74	44.4	54.54	44
52.68	100		100							55.88	55.1	50	42.8
	84		57								58.1		57.5
	86.6		88.2								62.5		62
	100		100								50		50
	100		75								46.1		41.38
	88.8		93.3								46.1		57.6
	70		85.7								60.6		53.84
	75		68.42								64.8		57.57
	93.75		100								47		64
	83.3		69.2								40.9		41.9

## Sheet: Fig3, Sup.Fig6
Fig3C: %survival (50ppmDDT) for every generation
Supplementary Fig 6E, 6F												Fig3B
Gen.9	Control (-Cas9)					Drive (+Cas9)						Generation	dsRED 1	dsRED 2	dsRED 3	Average dsRED	Control 1	Control 2	Control 3	Average Control
	Control 1	Dead	Alive	Total	Average	Drive 1	Dead	Alive	Total	Average		0	0.17	0.17	0.17	0.17	0.17	0.17	0.17	0.17
	♀	15	15	30	50	♀	29	10	39	25.641		1	0.615385	0.638889	0.868687	0.707653	0.241379	0.257143	0.216981	0.238501
	♂	17	13	30	43.3333	♂	22	3	25	12		2	0.617188	0.663043	0.888889	0.72304	0.27907	0.220779	0.238636	0.246162
												3	0.669811	0.724138	0.968085	0.787345	0.37037	0.316327	0.343434	0.343377
												4	0.754098	0.835821	0.961039	0.850319	0.423077	0.458333	0.43662	0.439343
	Control 2	Dead	Alive	Total		Drive 2	Dead	Alive	Total			5	0.802817	0.772727	0.981707	0.852417	0.262626	0.420455	0.266667	0.316582
	♀	20	15	35	42.8571	♀	15	12	27	44.4444		6	0.814433	0.785714	0.943182	0.847776	0.346154	0.269231	0.183099	0.266161
	♂	14	10	24	41.6667	♂	27	8	35	22.8571		7	0.86	0.847222	0.939394	0.882205	0.322034	0.2	0.373737	0.29859
												8	0.94012	0.810219	0.939655	0.896665	0.468085	0.490066	0.384615	0.447589
												9	0.924731	0.82906	0.956522	0.903438	0.341463	0.475248	0.367816	0.394842
	Control 3	Dead	Alive	Total		Drive 3	Dead	Alive	Total			10	0.831933	0.670213	0.976471	0.826205	0.586957	0.515789	0.323944	0.475563
	♀	20	14	34	41.1765	♀	30	5	35	14.2857
	♂	18	12	30	40	♂	28	0	28	0		Fig3E: %Conversion females			Raw data deposited online
Gen10													Control females	Cas9 females
	Control 1	Dead	Alive	Total		Drive 1	Dead	Alive	Total			Means	48.36	17.6
	♀	7	12	19	63.1579	♀	22	8	30	26.6667		SEM	5.69	6.43
	♂	18	20	38	52.6316	♂	35	5	40	12.5
												Fig3F: %Conversion males
	Control 2	Dead	Alive	Total		Drive 2	Dead	Alive	Total				Control males	Cas9 males
	♀	16	16	32	50	♀	27	15	42	35.7143		Means	49.31	13.47
	♂	26	15	41	36.5854	♂	20	15	35	42.8571		SEM	7.212	1.055
												Supp.Fig6A
	Control 3	Dead	Alive	Total		Drive 3	Dead	Alive	Total			Generation	dsRED 1	dsRED 2	dsRED 3	Average
	♀	13	16	29	55.1724	♀	18	9	27	33.3333		0	0.17	0.17	0.17	0.17
	♂	18	15	33	45.4545	♂	22	7	29	24.1379		1	0.328671	0.333333	0.484848	0.382284
												2	0.34375	0.369565	0.255556	0.322957
Gen11												3	0.490566	0.482759	0.404255	0.459193
	Control 1	Dead	Alive	Total		Drive 1	Dead	Alive	Total			4	0.163934	0.149254	0.285714	0.199634
	♀	10	20	30	66.6667	♀	23	7	30	23.3333		5	0.401408	0.174242	0.47561	0.35042
	♂	19	11	30	36.6667	♂	27	3	30	10		6	0.412371	0.163265	0.356061	0.310566
												7	0.39	0.111111	0.378788	0.2933
												8	0.443114	0.0875912	0.413793	0.314833
	Control 2	Dead	Alive	Total		Drive 2	Dead	Alive	Total			9	0.462366	0.0598291	0.515528	0.345908
	♀	16	14	30	46.6667	♀	16	14	30	46.6667		10	0.470588	0.329787	0.470588	0.423655
	♂	20	10	30	33.3333	♂	34	6	40	15
												Sup,Fig6B
												Generation	dsRED 1	dsRED 2	dsRED 3	Average dsRED	Control 1	Control 2	Control 3	Average Control
	Control 3	Dead	Alive	Total		Drive 3	Dead	Alive	Total			0	100	100	100	100	100	100	100	100
	♀	7	14	21	66.6667	♀	28	7	35	20		1	143	157	144	148	82	87	106	91.6667
	♂	16	12	28	42.8571	♂	23	2	25	8		2	128	98	92	106	121	86	88	98.3333
												3	106	123	116	115	80	108	99	95.6667
Gen12												4	61	55	67	61	67	78	71	72
	Control 1	Dead	Alive	Total		Drive 1	Dead	Alive	Total			5	142	94	132	122.667	101	99	105	101.667
	♀	19	21	40	52.5	♀	13	10	23	43.4783		6	97	129	98	108	104	104	71	93
	♂	16	17	33	51.5152	♂	20	5	25	20		7	100	116	144	120	92	118	99	103
												8	167	135	137	146.333	98	94	104	98.6667
												9	93	117	161	123.667	123	101	87	103.667
	Control 2	Dead	Alive	Total		Drive 2	Dead	Alive	Total			10	119	94	85	99.3333	92	95	71	86
	♀	13	23	36	63.8889	♀	13	9	22	40.9091
	♂	19	15	34	44.1176	♂	26	6	32	18.75
	Control 3	Dead	Alive	Total		Drive 3	Dead	Alive	Total
	♀	7	18	25	72	♀	15	8	23	34.7826
	♂	15	17	32	53.125	♂	19	6	25	24

## Sheet: SupFig8
Sup.Fig8
w1118	paraL1014F/L1014F	paraI1014F/+
0	85	65
10	100	65
15	85	60
0	80	60
0	95	50
		70
		45
